# Supplementary material for: (R)-(+)-Dimeth­yl[4-oxido-2-oxo-1-(1-phenyl­eth­yl)-1,2,5,6-tetra­hydro­pyridin-3-yl]sulfonium
Source: Acta Crystallogr Sect E Struct Rep Online. 2011 Jan 8;67(Pt 2):o239. doi: 10.1107/S1600536810052955 (PMC3051604; doi:10.1107/S1600536810052955)
Supplement: Supplementary file 1 [file e-67-0o239-sup1.cif]

##############################################################################
###                                                                        ###
###        Electronic paper (Acta Crystallographica Section E)             ###
###                                                                        ###
##############################################################################
#                                                                            #
# This CIF contains the data in a paper accepted for publication in Acta     #
# Crystallographica Section E. It conforms to the requirements of Notes      #
# for Authors for Section E, and has been peer reviewed under the auspices   #
# of the IUCr Commission on Journals.                                        #
#                                                                            #
# Full details of the Crystallographic Information File format               #
# are given in the paper "The Crystallographic Information File (CIF):       #
# a New Standard Archive File for Crystallography" by S. R. Hall, F. H.      #
# Allen and I. D. Brown [Acta Cryst. (1991), A47, 655-685].                  #
#                                                                            #
# The current version of the core CIF dictionary is obtainable from          #
# ftp://ftp.iucr.org/pub/cif_core.dic. The current version number is 2.4.    #
#                                                                            #
# Software is freely available for graphical display of the structure(s) in  #
# this CIF.  For information consult the CIF home page http://www.iucr.org/  #
# cif/home.html                                                              #
#                                                                            #
# This file may be used for bona fide research purposes within the           #
# scientific community so long as proper attribution is given to the journal # 
# article from which it was obtained.                                        #
#                                                                            #
##############################################################################
                                             
data_global
_audit_creation_method     'WinGX routine CIF_UPDATE'
_audit_conform_dict_name     cif_core.dic
_audit_conform_dict_version     2.4
_journal_date_recd_electronic     2010-12-14
_journal_date_accepted     2010-12-16
_journal_name_full     'Acta Crystallographica, Section E'
_journal_year     2011
_journal_volume     67
_journal_issue      2
_journal_page_first     o239
_journal_page_last     o239
_journal_paper_category     QO
_journal_coeditor_code     BT5438
_publ_contact_author_name     'Dr. A. Mendoza'
_publ_contact_author_address
;
Centro de Qu\'imica
ICUAP
Benem\'erita Universidad Aut\'onoma de Pueba
Puebla, Puebla
Mexico
;
_publ_contact_author_email     angel.mendoza.m@gmail.com
_publ_contact_author_fax     '+52 222 229 55 00 ext 7397'
_publ_contact_author_phone     '+52 222 229 55 00 ext 7297'
_publ_section_title
;\
(<i>R</i>)-(+)-Dimethyl[4-oxido-2-oxo-1-(1-phenylethyl)-1,2,5,6-\
tetrahydropyridin-3-yl]sulfonium
;
loop_
    _publ_author_name
    _publ_author_address
    'Gordillo, Paola G.'
;
Centro de Qu\'imica
ICUAP
Benem\'erita Universidad Aut\'onoma de Puebla
72570, Puebla, Pue.
Mexico
;
    'Ter\'an, Joel L.'
;
Centro de Qu\'imica
ICUAP
Benem\'erita Universidad Aut\'onoma de Puebla
72570, Puebla, Pue.
Mexico
;
    'Ju\'arez, Jorge R.'
;
Centro de Qu\'imica
ICUAP
Benem\'erita Universidad Aut\'onoma de Puebla
72570, Puebla, Pue.
Mexico
;
    'Mendoza, Angel'
;
Centro de Qu\'imica
ICUAP
Benem\'erita Universidad Aut\'onoma de Puebla
72570, Puebla, Pue.
Mexico
;
_publ_section_synopsis     .
data_I
_audit_creation_method     'WinGX routine CIF_UPDATE'
_audit_conform_dict_name     cif_core.dic
_audit_conform_dict_version     2.4
_chemical_name_systematic
;
(<i>R</i>)-(+)-Dimethyl[4-oxido-2-oxo-1-(1-phenylethyl)-1,2,5,6-
tetrahydropyridin-3-yl]sulfonium
;
_chemical_formula_moiety     'C15 H19 N O2 S'
_chemical_formula_sum     'C15 H19 N O2 S'
_chemical_formula_iupac     'C15 H19 N O2 S'
_chemical_formula_weight     277.37
_symmetry_space_group_name_Hall     'P 2ac 2ab'
_space_group_crystal_system     orthorhombic
_space_group_name_H-M_alt     'P 21 21 21'
loop_
    _space_group_symop_operation_xyz
    'x, y, z'
    '-x+1/2, -y, z+1/2'
    'x+1/2, -y+1/2, -z'
    '-x, y+1/2, -z+1/2'
_cell_length_a     5.9860(17)
_cell_length_b     7.4050(14)
_cell_length_c     31.589(5)
_cell_angle_alpha     90
_cell_angle_beta     90
_cell_angle_gamma     90
_cell_volume     1400.2(5)
_cell_formula_units_Z     4
_cell_measurement_reflns_used     46
_cell_measurement_theta_min     21.269
_cell_measurement_theta_max     35.071
_cell_measurement_temperature     293(2)
_exptl_crystal_description     prism
_exptl_crystal_colour     colorless
_exptl_crystal_size_max     0.5
_exptl_crystal_size_mid     0.4
_exptl_crystal_size_min     0.2
_exptl_crystal_density_diffrn     1.316
_exptl_crystal_density_method     'not measured'
_exptl_crystal_F_000     592
_exptl_absorpt_coefficient_mu     0.229
_exptl_absorpt_correction_type     psi-scan
_exptl_absorpt_process_details
;
(North <i>et al.</i>, 1968)
;
_exptl_absorpt_correction_T_min     0.728
_exptl_absorpt_correction_T_max     0.846
_exptl_special_details
;
;
_diffrn_ambient_temperature     293(2)
_diffrn_radiation_type     MoK\a
_diffrn_radiation_wavelength     0.71073
_diffrn_radiation_monochromator     graphite
_diffrn_measurement_device     'Siemens P4'
_diffrn_measurement_method     2\q/\w
_diffrn_reflns_number     3016
_diffrn_reflns_av_R_equivalents     0.0449
_diffrn_reflns_theta_min     2.58
_diffrn_reflns_theta_max     28.99
_diffrn_reflns_theta_full     28.99
_diffrn_measured_fraction_theta_max     0.987
_diffrn_measured_fraction_theta_full     0.987
_diffrn_reflns_limit_h_min     -1
_diffrn_reflns_limit_h_max     8
_diffrn_reflns_limit_k_min     -1
_diffrn_reflns_limit_k_max     10
_diffrn_reflns_limit_l_min     -43
_diffrn_reflns_limit_l_max     1
_diffrn_standards_number     3
_diffrn_standards_interval_count     97
_diffrn_standards_decay_%     3
_refine_special_details
;
Refinement of <i>F</i>^2^ against ALL reflections. The weighted <i>R</i>-factor
<i>wR</i> and goodness of fit <i>S</i> are based on <i>F</i>^2^, conventional
<i>R</i>-factors <i>R</i> are based on <i>F</i>, with <i>F</i> set to zero for
negative <i>F</i>^2^. The threshold expression of <i>F</i>^2^ >
2\s(<i>F</i>^2^) is used only for calculating <i>R</i>-factors(gt) <i>etc</i>.
and is not relevant to the choice of reflections for refinement.
<i>R</i>-factors based on <i>F</i>^2^ are statistically about twice as large
as those based on <i>F</i>, and <i>R</i>- factors based on ALL data will be
even larger.
;
_reflns_number_total     2683
_reflns_number_gt     1928
_reflns_threshold_expression     I>2\s(I)
_refine_ls_structure_factor_coef     Fsqd
_refine_ls_matrix_type     full
_refine_ls_R_factor_all     0.0974
_refine_ls_R_factor_gt     0.0606
_refine_ls_wR_factor_gt     0.1314
_refine_ls_wR_factor_ref     0.1525
_refine_ls_goodness_of_fit_ref     1.029
_refine_ls_restrained_S_all     1.029
_refine_ls_number_reflns     2683
_refine_ls_number_parameters     172
_refine_ls_number_restraints     0
_refine_ls_hydrogen_treatment     constr
_refine_ls_weighting_scheme     calc
_refine_ls_weighting_details
         'calc w=1/[\s^2^(Fo^2^)+(0.0631P)^2^+1.1965P] where P=(Fo^2^+2Fc^2^)/3'
_atom_sites_solution_hydrogens     geom
_atom_sites_solution_primary     direct
_atom_sites_solution_secondary     difmap
_refine_ls_shift/su_max     0
_refine_ls_shift/su_mean     0
_refine_diff_density_max     0.627
_refine_diff_density_min     -0.385
_refine_ls_extinction_method     none
_refine_ls_abs_structure_details     'Flack (1983), 532 Friedel pairs'
_refine_ls_abs_structure_Flack     -0.01(16)
loop_
    _atom_type_symbol
    _atom_type_description
    _atom_type_scat_dispersion_real
    _atom_type_scat_dispersion_imag
    _atom_type_scat_source
    C C 0.0033 0.0016 'International Tables Vol C Tables 4.2.6.8 and 6.1.1.4'
    H H 0 0 'International Tables Vol C Tables 4.2.6.8 and 6.1.1.4'
    N N 0.0061 0.0033 'International Tables Vol C Tables 4.2.6.8 and 6.1.1.4'
    O O 0.0106 0.006 'International Tables Vol C Tables 4.2.6.8 and 6.1.1.4'
    S S 0.1246 0.1234 'International Tables Vol C Tables 4.2.6.8 and 6.1.1.4'
_computing_data_collection     'XSCANS (Siemens, 1994)'
_computing_cell_refinement     'XSCANS (Siemens, 1994)'
_computing_data_reduction     'XSCANS (Siemens, 1994)'
_computing_structure_solution     'SIR2004 (Burla <i>et al.</i>, 2005)'
_computing_structure_refinement     'SHELXL-97 (Sheldrick, 2008)'
_computing_molecular_graphics     'ORTEP-3 for Windows (Farrugia, 1997)'
_computing_publication_material     'WinGX (Farrugia, 1999)'
loop_
    _atom_site_type_symbol
    _atom_site_label
    _atom_site_fract_x
    _atom_site_fract_y
    _atom_site_fract_z
    _atom_site_U_iso_or_equiv
    _atom_site_adp_type
    _atom_site_calc_flag
    _atom_site_refinement_flags
    _atom_site_occupancy
    _atom_site_disorder_assembly
    _atom_site_disorder_group
    S S1 1.10027(19) 0.87732(14) 0.03372(3) 0.0323(2) Uani d . 1 . .
    O O1 0.8859(6) 0.5383(4) 0.05505(8) 0.0393(7) Uani d . 1 . .
    N N1 0.7630(6) 0.6122(4) 0.12114(10) 0.0300(7) Uani d . 1 . .
    O O2 1.0851(7) 1.1013(4) 0.11356(10) 0.0511(9) Uani d . 1 . .
    C C9 0.8558(7) 0.3759(6) 0.19114(12) 0.0351(9) Uani d . 1 . .
    H H9 0.9723 0.4434 0.1798 0.042 Uiso calc R 1 . .
    C C1 0.8724(7) 0.6511(5) 0.08437(10) 0.0278(8) Uani d . 1 . .
    C C6 0.6341(8) 0.4423(5) 0.12418(12) 0.0345(10) Uani d . 1 . .
    H H6 0.7011 0.3572 0.1041 0.041 Uiso calc R 1 . .
    C C4 0.8971(9) 0.8843(6) 0.15731(11) 0.0373(9) Uani d . 1 . .
    H H4A 1.0124 0.8199 0.1727 0.045 Uiso calc R 1 . .
    H H4B 0.8501 0.9863 0.1744 0.045 Uiso calc R 1 . .
    C C3 0.9911(8) 0.9518(6) 0.11576(12) 0.0340(9) Uani d . 1 . .
    C C8 0.6557(7) 0.3579(5) 0.16847(12) 0.0305(9) Uani d . 1 . .
    C C10 0.8816(9) 0.2937(6) 0.23044(13) 0.0404(10) Uani d . 1 . .
    H H10 1.0143 0.3077 0.2454 0.049 Uiso calc R 1 . .
    C C15 1.3821(8) 0.9447(7) 0.04512(13) 0.0427(11) Uani d . 1 . .
    H H15A 1.4586 0.9711 0.0191 0.064 Uiso calc R 1 . .
    H H15B 1.4578 0.8487 0.0596 0.064 Uiso calc R 1 . .
    H H15C 1.3805 1.0505 0.0627 0.064 Uiso calc R 1 . .
    C C2 0.9708(7) 0.8304(5) 0.08140(11) 0.0285(9) Uani d . 1 . .
    C C5 0.7006(8) 0.7604(6) 0.14990(12) 0.0345(10) Uani d . 1 . .
    H H5A 0.6507 0.7108 0.1767 0.041 Uiso calc R 1 . .
    H H5B 0.578 0.8286 0.1377 0.041 Uiso calc R 1 . .
    C C13 0.4867(8) 0.2558(6) 0.18589(14) 0.0396(10) Uani d . 1 . .
    H H13 0.3523 0.2426 0.1714 0.048 Uiso calc R 1 . .
    C C12 0.5156(9) 0.1720(6) 0.22507(14) 0.0445(11) Uani d . 1 . .
    H H12 0.401 0.1021 0.2363 0.053 Uiso calc R 1 . .
    C C11 0.7107(9) 0.1916(6) 0.24725(14) 0.0443(12) Uani d . 1 . .
    H H11 0.7278 0.1363 0.2735 0.053 Uiso calc R 1 . .
    C C14 0.9890(9) 1.0887(7) 0.01517(15) 0.0544(13) Uani d . 1 . .
    H H14A 1.0569 1.1193 -0.0114 0.082 Uiso calc R 1 . .
    H H14B 1.0205 1.1817 0.0355 0.082 Uiso calc R 1 . .
    H H14C 0.8304 1.078 0.0115 0.082 Uiso calc R 1 . .
    C C7 0.3927(9) 0.4733(7) 0.10987(16) 0.0524(13) Uani d . 1 . .
    H H7A 0.3922 0.5252 0.082 0.079 Uiso calc R 1 . .
    H H7B 0.3199 0.5539 0.1293 0.079 Uiso calc R 1 . .
    H H7C 0.3147 0.36 0.1094 0.079 Uiso calc R 1 . .
loop_
    _atom_site_aniso_label
    _atom_site_aniso_U_11
    _atom_site_aniso_U_22
    _atom_site_aniso_U_33
    _atom_site_aniso_U_12
    _atom_site_aniso_U_13
    _atom_site_aniso_U_23
    S1 0.0354(5) 0.0314(4) 0.0300(4) -0.0059(5) 0.0034(5) 0.0035(4)
    O1 0.056(2) 0.0317(14) 0.0304(13) -0.0091(19) 0.0042(15) -0.0028(11)
    N1 0.0319(17) 0.0246(15) 0.0334(15) -0.0086(18) 0.0047(14) 0.0014(14)
    O2 0.066(2) 0.0325(15) 0.0543(17) -0.023(2) 0.0150(19) -0.0100(13)
    C9 0.034(2) 0.0334(19) 0.0379(19) -0.002(2) 0.0054(17) 0.0015(18)
    C1 0.030(2) 0.0288(18) 0.0245(15) -0.003(2) -0.0033(16) 0.0029(14)
    C6 0.040(3) 0.0282(18) 0.0352(19) -0.010(2) 0.0001(19) 0.0041(16)
    C4 0.052(2) 0.0315(18) 0.0287(17) -0.007(3) 0.009(2) -0.0067(16)
    C3 0.037(2) 0.0305(19) 0.0348(19) -0.003(2) 0.0052(19) -0.0037(17)
    C8 0.036(2) 0.0214(17) 0.0341(18) 0.0030(19) 0.0052(17) -0.0042(15)
    C10 0.042(2) 0.041(2) 0.039(2) 0.006(3) -0.001(2) -0.0008(18)
    C15 0.031(2) 0.055(3) 0.042(2) -0.006(3) 0.008(2) 0.001(2)
    C2 0.033(2) 0.0234(17) 0.0292(17) -0.0035(18) 0.0036(16) 0.0020(14)
    C5 0.042(2) 0.030(2) 0.0321(19) -0.002(2) 0.0077(19) -0.0005(16)
    C13 0.034(2) 0.037(2) 0.048(2) -0.003(2) 0.001(2) 0.0091(19)
    C12 0.046(3) 0.040(2) 0.048(3) -0.006(3) 0.012(2) 0.013(2)
    C11 0.057(3) 0.041(2) 0.035(2) 0.013(3) 0.009(2) 0.0050(19)
    C14 0.051(3) 0.057(3) 0.055(3) 0.004(3) 0.004(2) 0.026(2)
    C7 0.042(3) 0.057(3) 0.058(3) -0.016(3) -0.015(3) 0.019(2)
_geom_special_details
;
All s.u.'s (except the s.u. in the dihedral angle between two l.s. planes) are
estimated using the full covariance matrix. The cell s.u.'s are taken into
account individually in the estimation of s.u.'s in distances, angles and
torsion angles; correlations between s.u.'s in cell parameters are only used
when they are defined by crystal symmetry. An approximate (isotropic)
treatment of cell s.u.'s is used for estimating s.u.'s involving l.s. planes.
;
loop_
    _geom_bond_atom_site_label_1
    _geom_bond_atom_site_label_2
    _geom_bond_site_symmetry_2
    _geom_bond_distance
    _geom_bond_publ_flag
    S1 C2 . 1.729(4) ?
    S1 C15 . 1.796(5) ?
    S1 C14 . 1.799(5) ?
    O1 C1 . 1.250(4) ?
    N1 C1 . 1.364(5) ?
    N1 C5 . 1.473(5) ?
    N1 C6 . 1.479(5) ?
    O2 C3 . 1.244(5) ?
    C9 C10 . 1.391(6) ?
    C9 C8 . 1.402(6) ?
    C9 H9 . 0.93 ?
    C1 C2 . 1.455(5) ?
    C6 C7 . 1.531(7) ?
    C6 C8 . 1.538(5) ?
    C6 H6 . 0.98 ?
    C4 C5 . 1.510(6) ?
    C4 C3 . 1.513(5) ?
    C4 H4A . 0.97 ?
    C4 H4B . 0.97 ?
    C3 C2 . 1.415(5) ?
    C8 C13 . 1.378(6) ?
    C10 C11 . 1.379(7) ?
    C10 H10 . 0.93 ?
    C15 H15A . 0.96 ?
    C15 H15B . 0.96 ?
    C15 H15C . 0.96 ?
    C5 H5A . 0.97 ?
    C5 H5B . 0.97 ?
    C13 C12 . 1.395(6) ?
    C13 H13 . 0.93 ?
    C12 C11 . 1.369(7) ?
    C12 H12 . 0.93 ?
    C11 H11 . 0.93 ?
    C14 H14A . 0.96 ?
    C14 H14B . 0.96 ?
    C14 H14C . 0.96 ?
    C7 H7A . 0.96 ?
    C7 H7B . 0.96 ?
    C7 H7C . 0.96 ?
loop_
    _geom_angle_atom_site_label_1
    _geom_angle_atom_site_label_2
    _geom_angle_atom_site_label_3
    _geom_angle_site_symmetry_1
    _geom_angle_site_symmetry_3
    _geom_angle
    _geom_angle_publ_flag
    C2 S1 C15 . . 107.6(2) ?
    C2 S1 C14 . . 107.0(2) ?
    C15 S1 C14 . . 99.9(2) ?
    C1 N1 C5 . . 119.4(3) ?
    C1 N1 C6 . . 119.0(3) ?
    C5 N1 C6 . . 117.5(3) ?
    C10 C9 C8 . . 120.6(4) ?
    C10 C9 H9 . . 119.7 ?
    C8 C9 H9 . . 119.7 ?
    O1 C1 N1 . . 121.4(3) ?
    O1 C1 C2 . . 122.4(3) ?
    N1 C1 C2 . . 116.2(3) ?
    N1 C6 C7 . . 110.2(4) ?
    N1 C6 C8 . . 111.2(3) ?
    C7 C6 C8 . . 114.1(4) ?
    N1 C6 H6 . . 107 ?
    C7 C6 H6 . . 107 ?
    C8 C6 H6 . . 107 ?
    C5 C4 C3 . . 110.8(3) ?
    C5 C4 H4A . . 109.5 ?
    C3 C4 H4A . . 109.5 ?
    C5 C4 H4B . . 109.5 ?
    C3 C4 H4B . . 109.5 ?
    H4A C4 H4B . . 108.1 ?
    O2 C3 C2 . . 124.2(4) ?
    O2 C3 C4 . . 120.7(4) ?
    C2 C3 C4 . . 115.1(3) ?
    C13 C8 C9 . . 118.4(4) ?
    C13 C8 C6 . . 121.6(4) ?
    C9 C8 C6 . . 119.9(4) ?
    C11 C10 C9 . . 120.1(5) ?
    C11 C10 H10 . . 120 ?
    C9 C10 H10 . . 120 ?
    S1 C15 H15A . . 109.5 ?
    S1 C15 H15B . . 109.5 ?
    H15A C15 H15B . . 109.5 ?
    S1 C15 H15C . . 109.5 ?
    H15A C15 H15C . . 109.5 ?
    H15B C15 H15C . . 109.5 ?
    C3 C2 C1 . . 124.4(3) ?
    C3 C2 S1 . . 120.1(3) ?
    C1 C2 S1 . . 114.9(3) ?
    N1 C5 C4 . . 110.5(3) ?
    N1 C5 H5A . . 109.5 ?
    C4 C5 H5A . . 109.5 ?
    N1 C5 H5B . . 109.5 ?
    C4 C5 H5B . . 109.5 ?
    H5A C5 H5B . . 108.1 ?
    C8 C13 C12 . . 120.5(4) ?
    C8 C13 H13 . . 119.8 ?
    C12 C13 H13 . . 119.8 ?
    C11 C12 C13 . . 120.9(4) ?
    C11 C12 H12 . . 119.6 ?
    C13 C12 H12 . . 119.6 ?
    C12 C11 C10 . . 119.6(4) ?
    C12 C11 H11 . . 120.2 ?
    C10 C11 H11 . . 120.2 ?
    S1 C14 H14A . . 109.5 ?
    S1 C14 H14B . . 109.5 ?
    H14A C14 H14B . . 109.5 ?
    S1 C14 H14C . . 109.5 ?
    H14A C14 H14C . . 109.5 ?
    H14B C14 H14C . . 109.5 ?
    C6 C7 H7A . . 109.5 ?
    C6 C7 H7B . . 109.5 ?
    H7A C7 H7B . . 109.5 ?
    C6 C7 H7C . . 109.5 ?
    H7A C7 H7C . . 109.5 ?
    H7B C7 H7C . . 109.5 ?
loop_
    _geom_torsion_atom_site_label_1
    _geom_torsion_atom_site_label_2
    _geom_torsion_atom_site_label_3
    _geom_torsion_atom_site_label_4
    _geom_torsion_site_symmetry_1
    _geom_torsion_site_symmetry_2
    _geom_torsion_site_symmetry_3
    _geom_torsion_site_symmetry_4
    _geom_torsion
    _geom_torsion_publ_flag
    C5 N1 C1 O1 . . . . -164.3(4) ?
    C6 N1 C1 O1 . . . . -7.7(6) ?
    C5 N1 C1 C2 . . . . 15.5(5) ?
    C6 N1 C1 C2 . . . . 172.0(3) ?
    C1 N1 C6 C7 . . . . -90.2(5) ?
    C5 N1 C6 C7 . . . . 66.8(5) ?
    C1 N1 C6 C8 . . . . 142.2(4) ?
    C5 N1 C6 C8 . . . . -60.8(5) ?
    C5 C4 C3 O2 . . . . 151.0(4) ?
    C5 C4 C3 C2 . . . . -31.4(6) ?
    C10 C9 C8 C13 . . . . -0.6(6) ?
    C10 C9 C8 C6 . . . . -177.2(4) ?
    N1 C6 C8 C13 . . . . 149.8(4) ?
    C7 C6 C8 C13 . . . . 24.4(6) ?
    N1 C6 C8 C9 . . . . -33.6(5) ?
    C7 C6 C8 C9 . . . . -159.1(4) ?
    C8 C9 C10 C11 . . . . 0.8(6) ?
    O2 C3 C2 C1 . . . . 176.3(4) ?
    C4 C3 C2 C1 . . . . -1.2(6) ?
    O2 C3 C2 S1 . . . . 5.4(7) ?
    C4 C3 C2 S1 . . . . -172.1(3) ?
    O1 C1 C2 C3 . . . . -169.5(4) ?
    N1 C1 C2 C3 . . . . 10.7(6) ?
    O1 C1 C2 S1 . . . . 1.8(5) ?
    N1 C1 C2 S1 . . . . -178.0(3) ?
    C15 S1 C2 C3 . . . . 46.9(4) ?
    C14 S1 C2 C3 . . . . -59.6(4) ?
    C15 S1 C2 C1 . . . . -124.8(3) ?
    C14 S1 C2 C1 . . . . 128.7(3) ?
    C1 N1 C5 C4 . . . . -48.4(5) ?
    C6 N1 C5 C4 . . . . 154.7(3) ?
    C3 C4 C5 N1 . . . . 54.5(5) ?
    C9 C8 C13 C12 . . . . -0.3(6) ?
    C6 C8 C13 C12 . . . . 176.3(4) ?
    C8 C13 C12 C11 . . . . 0.9(7) ?
    C13 C12 C11 C10 . . . . -0.7(7) ?
    C9 C10 C11 C12 . . . . -0.2(7) ?
loop_
    _geom_hbond_atom_site_label_D
    _geom_hbond_atom_site_label_H
    _geom_hbond_atom_site_label_A
    _geom_hbond_site_symmetry_A
    _geom_hbond_distance_DH
    _geom_hbond_distance_HA
    _geom_hbond_distance_DA
    _geom_hbond_angle_DHA
    C7 H7C O2 1_445 0.96 2.36 3.315(6) 172
    C15 H15A O1 3_565 0.96 2.38 3.167(5) 138
