# Supplementary material for: (R)-(+)-Dimeth­yl[4-oxido-2-oxo-1-(1-phenyl­eth­yl)-1,2,5,6-tetra­hydro­pyridin-3-yl]sulfonium
Source: Acta Crystallogr Sect E Struct Rep Online. 2011 Jan 8;67(Pt 2):o239. doi: 10.1107/S1600536810052955 (PMC3051604; doi:10.1107/S1600536810052955)
Supplement: Supplementary file 2 [file e-67-0o239-Isup2.hkl]

#
# h,k,l, Fc-squared, Fo-squared, sigma(Fo-squared) and status flag
#
data_I
_shelx_title ' psi-2 in P2(1)2(1)2(1)'
_shelx_refln_list_code          4
_shelx_F_calc_maximum      100.41
_exptl_crystal_F_000       592.00
_reflns_d_resolution_high  0.7331
 
loop_
 _symmetry_equiv_pos_as_xyz
 'x, y, z'
 '-x+1/2, -y, z+1/2'
 'x+1/2, -y+1/2, -z'
 '-x, y+1/2, -z+1/2'
 
_cell_length_a     5.9860
_cell_length_b     7.4050
_cell_length_c    31.5890
_cell_angle_alpha  90.000
_cell_angle_beta   90.000
_cell_angle_gamma  90.000
 
_shelx_F_squared_multiplier     1.000
 
loop_
 _refln_index_h
 _refln_index_k
 _refln_index_l
 _refln_F_squared_calc
 _refln_F_squared_meas
 _refln_F_squared_sigma
 _refln_observed_status
   2   0   0     3770.52     3546.84     52.69 o
   4   0   0     1523.23     1507.89     39.66 o
   6   0   0       15.59       13.56     10.90 o
   8   0   0      268.22      209.89     25.20 o
   1   1   0     8012.72     8925.72    105.03 o
   2   1   0        0.08        1.08      2.97 o
   3   1   0     1772.42     1777.65     30.61 o
   4   1   0        8.53       15.74      4.98 o
   5   1   0      200.56      177.37     32.70 o
   6   1   0       37.23       30.19      8.45 o
   7   1   0      219.57      162.40     42.35 o
   8   1   0       25.15       24.68     12.77 o
   1   2   0      452.90      439.95     60.55 o
   2   2   0      127.21      121.85      7.15 o
   3   2   0      181.80      172.00      9.12 o
   4   2   0      552.05      668.37     28.81 o
   5   2   0       65.46       46.08      8.64 o
   6   2   0       50.12       66.25     15.55 o
   7   2   0        6.07       20.36     13.76 o
   8   2   0        6.61       13.93     17.11 o
   1   3   0      775.54      848.82     39.49 o
   2   3   0     1111.45     1265.11     36.46 o
   3   3   0      296.37      287.97     13.54 o
   4   3   0       79.52       62.76      8.34 o
   5   3   0      110.76      125.47      9.53 o
   6   3   0        0.16       -3.62     12.02 o
   7   3   0       99.46       73.05     21.47 o
   0   4   0     3766.45     4128.43     60.77 o
   1   4   0     1453.15     1653.63     72.03 o
   2   4   0       29.64       17.09      6.07 o
   3   4   0       62.40       66.68      7.80 o
   4   4   0      344.64      318.53     14.41 o
   5   4   0       22.36       21.12     10.77 o
   6   4   0      108.65      108.14     15.81 o
   7   4   0        1.33       26.08     16.64 o
   1   5   0     1039.26     1070.23     51.47 o
   2   5   0      112.94      118.35      8.75 o
   3   5   0       86.78       65.88      9.14 o
   4   5   0       19.50       20.60      8.06 o
   5   5   0       29.92       22.05     13.02 o
   6   5   0      181.14      177.94     20.25 o
   7   5   0        8.47       -7.75     21.34 o
   0   6   0       48.83       34.21      7.02 o
   1   6   0      270.33      295.06     13.60 o
   2   6   0        3.81       10.01      6.61 o
   3   6   0      229.43      217.33     11.03 o
   4   6   0        6.15       -9.40     11.74 o
   5   6   0      444.81      394.92     22.75 o
   6   6   0        7.61      -15.70     15.70 o
   1   7   0       91.46       85.11      6.01 o
   2   7   0      348.46      299.13     17.91 o
   3   7   0        0.50        3.36     13.74 o
   4   7   0        6.04       16.31     17.85 o
   5   7   0        0.36       -5.01     13.22 o
   0   8   0      242.09      249.52     17.03 o
   1   8   0        0.14        8.19      6.86 o
   2   8   0        9.90       32.36     10.88 o
   3   8   0      141.25      117.22     16.51 o
   4   8   0       52.98       61.26     14.95 o
   1   9   0       10.94        8.71      7.55 o
   2   9   0       10.23       -4.51     19.41 o
   3   9   0       14.25       46.97     17.70 o
   0  10   0       32.16       46.49     13.30 o
   1  10   0        5.40        4.01     14.55 o
   1   0   1      446.20      448.14      7.30 o
   2   0   1      183.70      204.37     12.03 o
   3   0   1       16.05       13.42      3.27 o
   4   0   1        6.82       48.88     16.08 o
   5   0   1      392.53      309.69     26.40 o
   6   0   1        5.66        2.56     25.90 o
   7   0   1        0.00       -0.38     13.69 o
   8   0   1       40.13       40.37     26.00 o
  -8   1   1       19.24        1.18     11.04 o
  -7   1   1        2.40       19.01     10.02 o
  -6   1   1      121.89      101.73     10.76 o
  -5   1   1      153.35      118.41     19.64 o
  -4   1   1      175.06      139.70     17.98 o
  -3   1   1      186.66      172.67     59.88 o
  -2   1   1      529.31      396.04    100.70 o
  -1   1   1     4870.92     5001.11    240.89 o
   0   1   1     3385.30     3444.82     81.52 o
   1   1   1     4871.52     5240.39     28.95 o
   2   1   1      520.44      354.06     58.86 o
   3   1   1      183.33      163.64     33.15 o
   4   1   1      175.81      138.52     16.90 o
   5   1   1      162.10      133.03     20.41 o
   6   1   1      122.30       84.75     11.82 o
   7   1   1        2.59        4.65     10.32 o
   8   1   1       19.43       20.92     11.54 o
  -8   2   1        6.94      -14.21     16.74 o
  -7   2   1      219.30      163.47     20.69 o
  -6   2   1       24.14       42.39     16.18 o
  -5   2   1      300.48      293.41     12.39 o
  -4   2   1      489.25      547.13     26.99 o
  -3   2   1      322.71      312.88     13.69 o
  -2   2   1      982.12     1152.80     34.88 o
  -1   2   1     1360.17     1391.72     71.42 o
   0   2   1      830.74      871.73     37.51 o
   1   2   1     1380.74     1451.89    145.61 o
   2   2   1      979.27     1142.47     34.62 o
   3   2   1      335.78      320.74     12.70 o
   4   2   1      490.20      557.63     27.25 o
   5   2   1      300.23      254.71     11.76 o
   6   2   1       23.66        7.73     12.17 o
   7   2   1      219.87      192.59     19.99 o
   8   2   1        7.05        5.76     17.46 o
  -7   3   1       33.94       66.42     18.56 o
  -6   3   1      112.90      121.83     16.87 o
  -5   3   1      163.34      157.34     10.68 o
  -4   3   1      120.22      105.28      9.38 o
  -3   3   1        8.69       13.67      6.26 o
  -2   3   1      232.09      218.62      9.45 o
  -1   3   1     1079.00     1169.17     93.20 o
   0   3   1      835.41      792.60     20.53 o
   1   3   1     1085.07     1206.43     93.76 o
   2   3   1      236.34      217.67     10.10 o
   3   3   1        7.61        9.36      5.63 o
   4   3   1      122.17      109.22      9.06 o
   5   3   1      158.34      146.36     10.20 o
   6   3   1      112.42       82.06     14.45 o
   7   3   1       34.58       33.49     15.73 o
  -7   4   1        1.53       -8.82     14.78 o
  -6   4   1       75.68       94.23     15.86 o
  -5   4   1       37.41       46.57     11.59 o
  -4   4   1      298.06      308.37     14.13 o
  -3   4   1       55.73       53.42      7.65 o
  -2   4   1      991.24      926.49     31.76 o
  -1   4   1      757.28      915.72    111.73 o
   0   4   1       26.80       33.08     24.09 o
   1   4   1      758.56     1057.33     90.07 o
   2   4   1      993.34      950.36     31.97 o
   3   4   1       55.71       27.23      7.17 o
   4   4   1      301.15      322.02     13.65 o
   5   4   1       36.81       38.63     11.20 o
   6   4   1       74.42      105.63     14.00 o
   7   4   1        1.53       38.23     17.44 o
  -7   5   1       15.63       11.89     16.31 o
  -6   5   1       42.93       61.81     19.45 o
  -5   5   1      151.83      118.78     15.42 o
  -4   5   1       64.12       55.85      8.73 o
  -3   5   1       15.87       -1.54      7.26 o
  -2   5   1       72.24       71.75      7.73 o
  -1   5   1      800.82      883.74     75.08 o
   0   5   1      200.24      215.62     15.59 o
   1   5   1      807.05      875.38     22.60 o
   2   5   1       74.66       73.13      7.86 o
   3   5   1       16.17       18.30      6.84 o
   4   5   1       65.11       53.55      8.82 o
   5   5   1      153.11      134.44     15.75 o
   6   5   1       43.60       44.84     14.67 o
   7   5   1       14.84        9.64     15.96 o
  -6   6   1        2.67       -2.34     15.75 o
  -5   6   1        9.43       -9.27     13.78 o
  -4   6   1       55.49       34.49     11.89 o
  -3   6   1       16.60       30.22      7.75 o
  -2   6   1      111.03      118.28      8.82 o
  -1   6   1       58.48       80.72      5.61 o
   0   6   1        2.79        2.50      3.95 o
   1   6   1       59.27       77.05      7.96 o
   2   6   1      112.18      125.76      8.93 o
   3   6   1       14.12       26.95      7.37 o
   4   6   1       55.81       41.70     12.61 o
   5   6   1        9.51       11.07     12.50 o
   6   6   1        2.63       -1.82     14.56 o
  -4   7   1       38.74       39.02     14.97 o
  -3   7   1       43.70       45.47     11.72 o
  -2   7   1       92.20       96.64     14.60 o
  -1   7   1       94.45       90.85     10.50 o
   0   7   1        2.14       -2.06      3.98 o
   1   7   1       99.08       90.68     14.99 o
   2   7   1       93.11      109.42     12.52 o
   3   7   1       43.87       51.41     11.29 o
   4   7   1       38.17       54.12     13.08 o
   5   7   1       36.73       67.70     14.77 o
  -4   8   1       39.22       39.88     16.10 o
  -3   8   1       39.62       34.32     13.84 o
  -2   8   1      132.70      144.52     14.84 o
  -1   8   1       23.70       32.71      7.43 o
   0   8   1        4.35        5.87      7.27 o
   1   8   1       23.05       27.42      8.10 o
   2   8   1      132.99      125.71     14.97 o
   3   8   1       40.14       32.47     13.47 o
   4   8   1       38.53       52.30     16.90 o
  -3   9   1       14.51        4.85     18.70 o
  -2   9   1       32.50       49.17     19.24 o
  -1   9   1       42.99       33.37      9.93 o
   0   9   1      124.97      117.76     19.45 o
   1   9   1       41.75       55.10     10.14 o
   2   9   1       32.20       10.98     13.28 o
   3   9   1       14.63       -2.30     15.17 o
  -1  10   1       47.81       53.35      9.80 o
   0  10   1       41.95       18.87     10.14 o
   1  10   1       49.27       37.10      9.57 o
   1   0   2     5787.05     5470.48    266.56 o
   2   0   2     1434.92     1469.37     31.87 o
   3   0   2      376.46      344.53     15.16 o
   4   0   2      657.45      653.45     27.17 o
   6   0   2      247.76      173.43     15.92 o
   7   0   2       25.98       30.89     18.15 o
   8   0   2        9.12      -16.20     16.20 o
  -8   1   2       26.30       44.19     15.84 o
  -7   1   2      136.66      132.14     17.22 o
  -6   1   2        2.08        9.16     13.06 o
  -5   1   2        3.97       -5.96      5.96 o
  -4   1   2      139.38      159.53     10.49 o
  -3   1   2      977.84      976.38     32.10 o
  -2   1   2     2906.54     2991.75     47.35 o
  -1   1   2     4645.61     4337.69    165.31 o
   0   1   2      151.28      155.71     14.42 o
   1   1   2     4624.06     5012.55     37.06 o
   2   1   2     2963.37     2961.03     51.21 o
   3   1   2      967.55      936.58     35.16 o
   4   1   2      146.04      115.14     10.61 o
   5   1   2        4.06       -6.87      6.87 o
   6   1   2        2.73        0.39     11.59 o
   7   1   2      139.56      128.70     18.43 o
   8   1   2       27.11       25.07     19.54 o
  -7   2   2       37.15       42.81     17.50 o
  -6   2   2       36.38       55.57     12.82 o
  -5   2   2      168.78      166.11     10.49 o
  -4   2   2      228.00      206.56     11.26 o
  -3   2   2        9.03       29.68      7.23 o
  -2   2   2      178.72      195.12      8.49 o
  -1   2   2     1382.52     1368.83     33.28 o
   0   2   2     9165.19    10035.54     79.09 o
   1   2   2     1357.44     1615.79     35.38 o
  -7   3   2       18.64       -3.83     13.26 o
  -6   3   2       45.68       25.56     13.47 o
  -5   3   2       47.41       52.49      8.47 o
  -4   3   2      117.34      119.64      9.49 o
  -3   3   2      450.53      455.36     18.22 o
  -2   3   2      986.85     1076.21     34.68 o
  -1   3   2      402.63      355.13     16.14 o
   0   3   2      390.54      409.28     15.16 o
   1   3   2      410.91      530.62     16.64 o
  -7   4   2        5.76       -5.57     14.36 o
  -6   4   2       70.64       82.95     15.92 o
  -5   4   2       23.93       36.29     11.26 o
  -4   4   2       10.84       11.01      7.39 o
  -3   4   2       66.18       53.27      7.50 o
  -2   4   2      193.43      218.86      9.03 o
   0   4   2      866.77      902.27     32.82 o
  -7   5   2       51.12       56.52     16.70 o
  -6   5   2       72.08       56.46     16.09 o
  -5   5   2        5.92       -4.62     11.59 o
  -4   5   2      279.59      245.51     11.74 o
  -3   5   2      482.50      479.77     16.44 o
  -2   5   2      817.54      788.56     28.25 o
   0   5   2      113.63      137.60      8.23 o
   1   5   2       26.48       18.09      5.85 o
  -6   6   2        0.89        6.06     16.40 o
  -5   6   2      150.15      141.18     16.25 o
  -4   6   2        1.38       13.86     11.37 o
  -3   6   2      270.73      252.35     10.88 o
  -2   6   2        3.86       -5.52      6.52 o
  -1   6   2      405.31      427.18     13.89 o
   0   6   2       27.81       31.98      6.13 o
   1   6   2      406.36      433.76     21.84 o
  -5   7   2        3.31       19.17     12.22 o
  -4   7   2       82.68       58.66     15.14 o
  -3   7   2       93.20       73.81     13.09 o
  -2   7   2      196.04      170.84     15.94 o
  -1   7   2      123.92       83.51      8.58 o
   1   7   2      119.29      108.66      8.90 o
  -4   8   2       16.61       38.30     14.39 o
  -3   8   2       76.04       67.46     15.40 o
  -2   8   2       55.36       64.04     14.58 o
  -1   8   2       17.05        7.56     13.21 o
   0   8   2       45.21       42.39     10.90 o
   1   8   2       16.37       21.64     10.44 o
  -3   9   2       19.78       21.10     15.83 o
  -2   9   2       11.64        9.16     11.50 o
  -1   9   2       86.40       47.25     13.52 o
   0   9   2       14.46        6.22     12.61 o
   1   9   2       83.98       66.51     15.60 o
  -1  10   2       44.49       37.89     15.27 o
   0  10   2        2.73       32.56     15.60 o
   1  10   2       42.57       38.88     13.61 o
   1   0   3     7577.15     7577.55    355.91 o
   2   0   3      155.97      132.21      5.52 o
   3   0   3      645.96      749.48     28.73 o
   4   0   3      291.45      275.36     11.22 o
   5   0   3       20.62        7.10      7.47 o
   6   0   3       43.85       45.41     10.72 o
   7   0   3        1.86        6.32     13.04 o
   8   0   3       33.51       30.61     15.97 o
  -8   1   3       62.53       81.13     17.09 o
  -7   1   3       25.31       24.44     13.95 o
  -6   1   3       50.48       49.15     14.10 o
  -5   1   3       21.36       26.56      7.00 o
  -4   1   3      694.78      689.88     27.71 o
  -3   1   3      232.80      304.34     12.48 o
  -2   1   3     1801.17     1796.52     38.02 o
  -1   1   3     3574.83     3403.21    135.15 o
   0   1   3     3135.41     3351.63    118.04 o
   1   1   3     3535.28     3839.58     31.69 o
   2   1   3     1811.09     1794.86     41.10 o
   3   1   3      223.77      165.46      9.70 o
   4   1   3      692.46      694.28     29.77 o
   5   1   3       23.95        5.76      7.00 o
   6   1   3       47.58       38.71     11.72 o
   7   1   3       24.53       19.21     16.77 o
   8   1   3       62.33       22.81     18.26 o
  -7   2   3       58.97       54.76     15.34 o
  -6   2   3       37.76       43.18     13.02 o
  -5   2   3      190.77      178.11     10.61 o
  -4   2   3       68.29       55.63      8.08 o
  -3   2   3     2939.42     3149.67     54.64 o
  -2   2   3      609.38      767.85     32.00 o
  -1   2   3     4384.25     4391.67     55.52 o
   0   2   3      523.73      530.99     14.67 o
   1   2   3     4371.84     5094.11     60.90 o
  -7   3   3        8.40       20.62     20.28 o
  -6   3   3      100.86       90.47     16.68 o
  -5   3   3      127.63      120.81      9.88 o
  -4   3   3     1078.77     1005.21     33.45 o
  -3   3   3       64.60       63.89      7.36 o
  -2   3   3      169.73      187.69      8.49 o
  -1   3   3     1236.44     1216.56     33.64 o
   0   3   3      924.54      967.80     30.74 o
   1   3   3     1249.86     1476.56     38.41 o
  -7   4   3        4.42        5.80     14.10 o
  -6   4   3       42.45       51.69     14.34 o
  -5   4   3      155.81      156.30     14.36 o
  -4   4   3      207.76      208.49     11.40 o
  -3   4   3      269.58      261.13     11.18 o
  -2   4   3      690.73      715.99     28.86 o
  -1   4   3     1200.89     1226.26     35.55 o
   0   4   3      100.99      104.01      6.35 o
   1   4   3     1206.78     1472.73     37.84 o
  -7   5   3       12.44       10.68     20.36 o
  -6   5   3       14.37       28.51     14.73 o
  -5   5   3       13.43       10.40     11.98 o
  -4   5   3       55.61       46.34      8.75 o
  -3   5   3       13.38       10.64      7.62 o
  -2   5   3      242.29      232.34     10.12 o
  -1   5   3      114.54       94.86      7.49 o
   0   5   3      126.62      106.34      7.78 o
   1   5   3      109.56       93.71      7.67 o
  -6   6   3       16.06       15.08     15.99 o
  -5   6   3       18.91       25.84     12.44 o
  -4   6   3      148.50      106.26     14.10 o
  -3   6   3      309.42      312.77     11.91 o
  -1   6   3      101.42      111.37      8.10 o
   0   6   3       36.08       49.82      6.67 o
   1   6   3       97.75      104.11      7.91 o
  -5   7   3       40.51       30.80     15.58 o
  -4   7   3        7.75       13.06     13.30 o
  -3   7   3      130.05       92.18     13.84 o
  -2   7   3      239.44      253.03     17.74 o
  -1   7   3       53.89       37.98      7.86 o
   0   7   3        0.57       -5.78      5.78 o
   1   7   3       53.87       61.52      7.91 o
  -4   8   3       55.64       49.65     14.69 o
  -3   8   3       22.32        7.84     12.63 o
  -2   8   3      244.40      272.98     18.24 o
  -1   8   3       23.76       29.12     10.88 o
   0   8   3       58.34       73.13     11.70 o
   1   8   3       23.24       19.86     12.17 o
  -3   9   3       29.83       16.96     14.02 o
  -2   9   3       44.52       35.57     15.03 o
  -1   9   3       45.46       27.71     13.63 o
   0   9   3       84.37       73.29     16.33 o
   1   9   3       44.66       28.49     13.82 o
  -1  10   3       38.55       12.33     14.38 o
   0  10   3       12.01        4.68     13.74 o
   1  10   3       37.73       51.54     13.97 o
   0   0   4     2164.38     1888.33     23.48 o
   1   0   4     4659.84     4316.49    182.45 o
   2   0   4      642.35      657.98     22.88 o
   3   0   4      939.20      967.43     29.59 o
   5   0   4      138.43      125.21      8.66 o
   6   0   4       12.48        9.71      9.29 o
   7   0   4       99.81      115.81     16.20 o
   8   0   4        0.72       15.14     17.18 o
  -8   1   4        4.22        4.51     13.76 o
  -7   1   4       29.22       24.81     13.22 o
  -6   1   4      139.46      171.07     14.30 o
  -5   1   4      211.56      207.66      9.58 o
  -4   1   4      270.28      310.28     10.61 o
  -3   1   4     1563.69     1672.61     38.34 o
  -2   1   4     2097.06     1943.57     39.58 o
  -1   1   4      194.83      189.01     13.86 o
   0   1   4     1620.17     1516.69     79.67 o
   1   1   4      183.31      182.60     14.46 o
   2   1   4     2095.13     2071.08     41.92 o
   3   1   4     1573.76     1582.93     41.14 o
   7   1   4       29.01       38.34     15.70 o
   8   1   4        4.01       19.04     16.79 o
  -7   2   4       16.10       11.35     13.00 o
  -6   2   4      163.85      175.71     15.88 o
  -5   2   4      260.21      265.96     11.55 o
  -4   2   4       82.85       77.86      7.86 o
  -3   2   4     1115.78     1190.13     36.18 o
  -2   2   4     1926.83     1868.88     41.40 o
  -1   2   4     1844.08     1866.50     37.95 o
   0   2   4     1788.41     2048.16     38.34 o
   1   2   4     1850.72     2168.27     41.05 o
  -7   3   4       12.78       26.45     20.34 o
  -6   3   4        8.43       -2.32     12.33 o
  -5   3   4       49.52       46.60      9.86 o
  -4   3   4      213.67      194.73     10.79 o
  -3   3   4      238.22      236.73     10.35 o
  -2   3   4     1733.84     1761.78     42.07 o
  -1   3   4      719.78      659.99     27.30 o
   0   3   4     1971.95     2182.95     44.48 o
   1   3   4      740.77      856.17     29.98 o
  -7   4   4       34.35       29.18     18.50 o
  -6   4   4       17.61       -5.72     13.30 o
  -5   4   4       83.51       66.35     12.89 o
  -4   4   4       34.26       37.58      8.23 o
  -3   4   4      743.54      775.46     29.16 o
  -2   4   4      173.39      195.53      9.01 o
  -1   4   4      679.39      677.17     28.68 o
   0   4   4        6.65        4.33      4.62 o
   1   4   4      692.03      778.99     28.88 o
  -7   5   4       10.04       26.75     15.68 o
  -6   5   4       21.87       31.46     18.33 o
  -5   5   4       37.26       68.74     16.51 o
  -4   5   4      113.55       70.60      9.25 o
  -2   5   4      269.67      285.93     10.79 o
  -1   5   4      157.69      141.46      8.23 o
   0   5   4      521.35      506.72     17.00 o
   1   5   4      150.49      160.81      8.60 o
  -6   6   4       29.71       52.10     16.09 o
  -5   6   4       11.97       22.08     12.07 o
  -4   6   4       33.79       55.22     14.86 o
  -3   6   4       37.62       29.01      7.30 o
  -2   6   4      240.81      248.46     10.87 o
  -1   6   4      173.00      184.50      9.58 o
   0   6   4      120.51      152.64      8.36 o
   1   6   4      170.14      168.86      8.84 o
  -5   7   4       11.45       -1.10     15.66 o
  -4   7   4       48.96       12.41     13.78 o
  -3   7   4       86.98       90.01     14.91 o
  -2   7   4      179.60      155.33     14.75 o
  -1   7   4       33.64        6.87      6.97 o
   1   7   4       30.80       39.56      6.85 o
  -4   8   4       43.33       30.55     14.34 o
  -3   8   4       73.94       68.04     16.29 o
  -2   8   4       63.08       78.42     15.21 o
  -1   8   4      133.62      126.66     13.45 o
   0   8   4        5.02       27.88     13.17 o
   1   8   4      133.67      167.43     14.51 o
  -3   9   4       69.67       62.80     16.36 o
  -2   9   4        4.15       16.72     14.17 o
  -1   9   4       32.07       17.57     14.41 o
   0   9   4       43.92       36.57     14.30 o
   1   9   4       32.34       46.68     13.34 o
   0  10   4       30.84       13.34     13.82 o
   1   0   5     3249.48     3093.05     77.45 o
   2   0   5       80.35       74.43      4.92 o
   3   0   5      687.80      720.52     26.45 o
   4   0   5       25.00       36.85      5.89 o
   5   0   5      305.66      292.73     10.87 o
   6   0   5        0.15       17.31     10.03 o
   7   0   5        5.82        1.65     13.26 o
   8   0   5       13.25       -0.74     14.77 o
  -8   1   5       34.67       24.85     19.39 o
  -7   1   5       85.88       93.91     14.23 o
  -6   1   5      256.43      306.90     16.29 o
  -5   1   5       61.13       73.27      7.86 o
  -4   1   5      335.41      311.73     12.20 o
  -3   1   5      158.74      165.96      7.13 o
  -2   1   5     2292.02     2148.53     40.99 o
  -1   1   5     5059.85     4620.12    157.04 o
   0   1   5     5337.61     5163.23    118.22 o
   1   1   5     5112.35     5309.43    114.68 o
   2   1   5     2263.99     2407.15     44.47 o
   3   1   5      160.23      143.13      8.25 o
   5   1   5       58.27       32.04      7.99 o
   6   1   5      258.74      186.89     17.53 o
   8   1   5       36.46       40.68     16.57 o
  -7   2   5        7.37       15.51     12.13 o
  -6   2   5      280.30      295.85     18.11 o
  -5   2   5      121.31      119.69      9.49 o
  -4   2   5       61.43       69.75      7.97 o
  -3   2   5      602.62      610.95     18.43 o
  -1   2   5      487.74      504.97     24.98 o
   0   2   5      143.81      174.06      6.00 o
   1   2   5      480.79      590.75     24.70 o
  -7   3   5       77.06       71.45     17.24 o
  -6   3   5      126.83      152.72     19.34 o
  -5   3   5      164.10      144.54     10.20 o
  -4   3   5      279.75      236.74     14.08 o
  -3   3   5      531.16      515.28     17.72 o
  -2   3   5     1023.09     1169.88     33.75 o
  -1   3   5      122.48       84.51      6.63 o
   0   3   5      252.76      221.27      9.14 o
   1   3   5      130.58      116.37      6.56 o
  -7   4   5        8.29       -4.96     15.17 o
  -6   4   5        4.25        8.84     12.33 o
  -5   4   5      148.88      149.39     13.93 o
  -4   4   5       27.63       24.78      7.34 o
  -3   4   5       63.81       73.76      7.73 o
  -2   4   5      192.14      218.69      8.99 o
  -1   4   5       94.31      130.35      6.82 o
   0   4   5        3.81        1.37      4.90 o
   1   4   5      104.05      124.39      7.02 o
  -7   5   5       38.59       61.57     18.33 o
  -6   5   5       15.02       14.60     14.97 o
  -5   5   5        3.87        4.22     10.88 o
  -4   5   5      129.45      127.31      9.84 o
  -3   5   5      147.19      137.60     10.46 o
  -2   5   5      166.94      161.58      9.40 o
  -1   5   5      137.07      121.27      8.32 o
   0   5   5       53.40       43.54      6.93 o
   1   5   5      133.30      120.81      8.54 o
  -6   6   5       59.41       63.32     16.85 o
  -5   6   5       62.82       94.39     15.75 o
  -4   6   5       11.54        9.62     11.26 o
  -3   6   5      134.20      133.75      9.08 o
  -2   6   5      243.41      260.63     10.87 o
  -1   6   5       25.37       34.27      6.74 o
   0   6   5      579.94      628.99     23.94 o
  -5   7   5       49.90       21.01     15.19 o
  -4   7   5        9.47        5.07     11.65 o
  -3   7   5      236.19      187.93     16.09 o
  -2   7   5      262.49      205.84     15.71 o
  -1   7   5      288.19      259.29     11.07 o
   1   7   5      286.98      268.21     11.26 o
  -4   8   5       33.56       26.93     13.04 o
  -3   8   5       35.53       63.50     15.42 o
  -2   8   5       36.50       65.34     13.52 o
  -1   8   5       90.34      105.30     14.15 o
   0   8   5      111.32      110.46     12.26 o
   1   8   5       91.81       94.50     13.30 o
  -3   9   5       27.28        5.74     13.84 o
  -2   9   5       10.90       18.83     18.52 o
  -1   9   5       48.43       31.95     13.82 o
   0   9   5        6.46       14.34     11.98 o
   1   9   5       46.62       24.13     13.63 o
   0  10   5        6.44       28.77     17.00 o
   0   0   6      207.13      223.17      7.45 o
   1   0   6     1146.88     1002.61     27.50 o
   2   0   6       15.42       22.03      4.49 o
   3   0   6       11.21       29.59      4.88 o
   4   0   6        3.32        5.63      5.31 o
   5   0   6       33.21       50.21      7.23 o
   6   0   6       21.12       25.93     10.46 o
   7   0   6       86.58       93.63     14.41 o
   8   0   6        5.82       -5.35     14.78 o
  -8   1   6       16.31        8.62     18.69 o
  -7   1   6       27.57       23.64     14.65 o
  -6   1   6      158.51      174.60     13.99 o
  -5   1   6       29.18       29.70      7.10 o
  -4   1   6       90.62       90.08      7.15 o
  -3   1   6       93.19      113.65      6.54 o
  -2   1   6      840.98      756.76     26.99 o
  -1   1   6      868.04      864.99     33.06 o
   0   1   6     2560.81     2165.09     55.00 o
   1   1   6      860.21      876.66     17.73 o
   2   1   6      828.33      830.05     29.50 o
   3   1   6       92.72       62.11      7.32 o
   4   1   6       90.37       72.38      8.15 o
   5   1   6       28.52       24.22      7.26 o
   6   1   6      163.39      117.55     14.69 o
   7   1   6       26.68       29.22     13.97 o
   8   1   6       15.80       36.29     16.51 o
  -7   2   6        5.70       11.46     13.13 o
  -6   2   6       32.83        9.66     12.72 o
  -5   2   6      499.95      454.52     21.38 o
  -4   2   6      548.84      597.49     25.95 o
  -3   2   6      364.94      362.34     13.28 o
  -2   2   6      778.28      703.95     26.62 o
  -1   2   6       39.84       30.93      4.68 o
   0   2   6       53.52       62.84      4.64 o
   1   2   6       42.57       43.48      4.20 o
  -7   3   6       66.24       66.53     17.74 o
  -6   3   6       48.37       52.36     14.93 o
  -5   3   6      475.38      415.78     20.82 o
  -4   3   6      140.97      134.92      9.45 o
  -3   3   6       40.72       29.14      9.75 o
  -2   3   6      155.30      140.25      7.41 o
  -1   3   6      167.47      163.60      9.79 o
   0   3   6      479.20      520.52     16.59 o
   1   3   6      154.63      150.45      7.93 o
  -7   4   6      165.13      178.61     21.77 o
  -6   4   6       12.26       27.53     12.93 o
  -5   4   6        1.32       14.58     11.50 o
  -4   4   6      346.70      322.24     12.70 o
  -3   4   6      190.02      194.73     10.23 o
  -2   4   6      142.27      160.11      8.30 o
  -1   4   6      834.94      803.05     29.25 o
   0   4   6       93.99       91.61      6.45 o
   1   4   6      819.36      817.76     30.81 o
  -7   5   6        4.22       11.70     16.35 o
  -6   5   6       59.19       59.29     18.17 o
  -5   5   6      105.42       87.78     14.82 o
  -4   5   6       41.21       18.41      7.65 o
  -3   5   6        8.80       -6.91      7.36 o
  -2   5   6       18.92       23.12      6.32 o
  -1   5   6      390.81      385.35     13.58 o
   0   5   6      370.54      329.43     12.28 o
   1   5   6      386.30      398.86     14.88 o
  -6   6   6       42.46       53.49     16.33 o
  -5   6   6        8.35      -13.48     13.48 o
  -4   6   6      125.75      135.65     14.41 o
  -3   6   6        2.14        6.22      6.67 o
  -2   6   6      439.25      425.20     13.76 o
  -1   6   6      263.85      249.28     10.12 o
   0   6   6      473.01      537.64     14.86 o
   1   6   6      261.73      239.05     10.46 o
  -5   7   6       75.14       68.52     21.27 o
  -4   7   6        5.60        0.20     12.67 o
  -3   7   6       22.16       30.65     14.19 o
  -2   7   6        7.92       17.09     11.85 o
  -1   7   6      243.81      194.15     10.38 o
   0   7   6      150.11      134.59      9.03 o
   1   7   6      241.79      262.45     10.57 o
  -4   8   6       21.69       37.06     14.28 o
  -3   8   6       23.58       30.54     12.43 o
  -2   8   6        4.09       14.13     11.22 o
  -1   8   6       71.43       74.59     12.50 o
   0   8   6      425.18      443.10     18.83 o
   1   8   6       71.08       82.73     11.66 o
  -3   9   6        7.66       26.64     14.15 o
  -2   9   6        6.25       22.53     11.79 o
  -1   9   6       27.87       10.07     12.30 o
   0   9   6        8.04       23.63     15.01 o
   1   9   6       26.98       25.33     10.75 o
   0  10   6        3.50       -3.08     15.29 o
   1   0   7      459.87      429.57      9.90 o
   2   0   7     4442.49     4772.39     55.68 o
   3   0   7      635.22      687.48     27.16 o
   4   0   7        0.28        6.19      5.70 o
   5   0   7      559.01      555.99     21.17 o
   6   0   7       81.89       86.85     12.05 o
   7   0   7       28.77       29.18     12.41 o
   8   0   7        1.67      -10.61     12.59 o
  -8   1   7        0.28        5.98     14.12 o
  -7   1   7      100.60      122.90     15.96 o
  -6   1   7       13.56       12.41     15.21 o
  -5   1   7      115.65      123.67      8.36 o
  -4   1   7       79.98      101.71      7.28 o
  -3   1   7     1039.05     1103.89     32.95 o
  -2   1   7      147.68      151.43      5.87 o
  -1   1   7     5775.90     5248.11     87.61 o
   0   1   7      629.74      652.88     15.00 o
   1   1   7     5724.12     5787.81     43.94 o
   3   1   7     1054.21     1157.46     34.40 o
   4   1   7       83.36       80.43      7.89 o
   5   1   7      115.72       74.67      9.73 o
   6   1   7       14.02       -1.89     15.03 o
   7   1   7      103.97       98.67     18.91 o
   8   1   7        0.37       -7.36     15.77 o
  -7   2   7       10.22        2.41     14.93 o
  -6   2   7      221.06      253.81     17.42 o
  -5   2   7      125.35      137.76      9.64 o
  -4   2   7      755.79      784.44     28.27 o
  -3   2   7      348.66      361.80     11.72 o
  -1   2   7      959.09      961.00     30.28 o
   0   2   7    10082.37    10185.59     83.47 o
   1   2   7      961.75     1138.92     32.39 o
  -7   3   7       51.20       53.18     15.42 o
  -6   3   7       53.53       34.21     14.54 o
  -5   3   7       43.97       52.88      7.86 o
  -4   3   7      117.51      114.21      9.25 o
  -3   3   7      618.88      572.95     26.97 o
  -2   3   7       21.50       25.11      5.33 o
  -1   3   7     2546.70     2541.39     46.30 o
   0   3   7     1063.79     1182.83     34.70 o
   1   3   7     2548.15     2860.82     51.56 o
  -7   4   7        7.64       11.79     14.08 o
  -6   4   7       58.30       58.56     14.19 o
  -5   4   7       48.64       52.23     12.74 o
  -4   4   7       22.18       24.22      7.63 o
  -3   4   7      145.19      160.93      9.57 o
  -2   4   7        1.39        6.30      5.44 o
  -1   4   7      632.56      607.04     24.98 o
   1   4   7      624.52      634.79     27.90 o
  -6   5   7       62.41       57.06     16.16 o
  -5   5   7       35.62       22.86     12.17 o
  -4   5   7       45.81       56.07      8.06 o
  -3   5   7      161.19      137.61     10.66 o
  -2   5   7      200.14      186.87      9.81 o
  -1   5   7      668.77      673.75     26.21 o
   0   5   7       10.59        8.93      5.31 o
   1   5   7      665.36      744.67     28.55 o
  -6   6   7       49.72       34.51     17.94 o
  -5   6   7        7.61       -0.28     15.08 o
  -4   6   7      400.29      401.51     20.47 o
  -3   6   7        9.08        4.44      6.45 o
  -2   6   7       82.75       79.78      8.25 o
  -1   6   7       62.93       65.34      7.62 o
   0   6   7     2503.06     2568.67     42.92 o
   1   6   7       62.02       47.22      7.30 o
  -5   7   7        2.52       14.12     14.99 o
  -4   7   7       37.59       31.02     13.54 o
  -3   7   7       76.91       65.38     14.25 o
  -2   7   7       60.35       42.91     12.11 o
  -1   7   7      239.92      206.62     10.31 o
   0   7   7      236.68      217.61     11.85 o
   1   7   7      239.06      244.23     10.48 o
  -4   8   7       11.72        0.74     14.90 o
  -3   8   7       11.85       25.46     11.52 o
  -2   8   7       14.62       40.81     12.11 o
  -1   8   7       84.30       94.88     13.04 o
   0   8   7       78.08       92.20     13.11 o
   1   8   7       87.10      107.58     13.21 o
  -3   9   7       17.98       16.72     13.67 o
  -2   9   7       14.52       16.75     15.84 o
  -1   9   7       65.24       38.60     14.86 o
   0   9   7        0.07       11.91     10.88 o
   1   9   7       65.58       79.18     15.77 o
   0   0   8     1235.69     1031.27     25.22 o
   1   0   8       74.77       51.73     22.03 o
   2   0   8      359.81      408.94     12.30 o
   3   0   8      791.69      852.64     28.16 o
   4   0   8      460.87      475.75     14.65 o
   5   0   8        1.27        8.45      6.50 o
   6   0   8       29.35       30.57     12.33 o
   7   0   8       84.66       94.19     14.99 o
   8   0   8        0.05        2.30     15.16 o
  -7   1   8        5.31        0.97     14.32 o
  -6   1   8      173.44      194.75     15.08 o
  -5   1   8      721.78      731.43     23.61 o
  -4   1   8      630.50      581.68     23.25 o
  -3   1   8      710.44      813.62     28.77 o
  -2   1   8       19.92       21.73      4.48 o
  -1   1   8      457.69      368.99     37.60 o
   0   1   8     3510.11     3001.24     76.98 o
   1   1   8      438.57      429.55     11.04 o
   2   1   8       21.63       30.54      4.74 o
   3   1   8      714.11      852.84     30.16 o
   4   1   8      633.46      654.05     26.84 o
   5   1   8      715.67      569.01     25.17 o
   6   1   8      170.87      146.83     16.64 o
   7   1   8        5.36       17.35     13.63 o
  -7   2   8        4.94       23.29     18.54 o
  -6   2   8       40.87       42.74     13.04 o
  -5   2   8        6.10       11.57      6.61 o
  -4   2   8      361.39      344.62     12.93 o
  -3   2   8      277.45      294.14     10.55 o
  -2   2   8     2196.74     2266.38     43.04 o
  -1   2   8      361.38      359.61     12.17 o
   0   2   8      248.04      292.93      9.36 o
   1   2   8      360.32      438.09     13.99 o
  -7   3   8       36.39       27.10     15.23 o
  -6   3   8       97.89      122.25     14.08 o
  -5   3   8      187.52      196.23     10.44 o
  -4   3   8      377.11      355.40     13.17 o
  -3   3   8      269.74      302.83     11.61 o
  -2   3   8      120.37       99.13      7.15 o
  -1   3   8      340.37      285.80     13.60 o
   0   3   8      486.35      515.15     16.70 o
   1   3   8      342.77      394.60     13.41 o
  -7   4   8       51.32       60.61     17.35 o
  -6   4   8       15.87        1.47     12.65 o
  -5   4   8        1.77        7.49     14.91 o
  -4   4   8      215.70      199.00     10.81 o
  -3   4   8      295.73      310.33     11.68 o
  -2   4   8       30.13       34.68      6.15 o
  -1   4   8      427.45      419.18     13.50 o
   0   4   8       51.43       58.60      5.76 o
   1   4   8      433.66      489.85     24.46 o
  -6   5   8       25.84       16.14     16.22 o
  -5   5   8       87.74       78.77     14.21 o
  -4   5   8        3.13        9.77      7.02 o
  -3   5   8      162.56      143.08     10.03 o
  -2   5   8      148.57      109.66      9.10 o
  -1   5   8      334.57      281.21     11.55 o
   0   5   8      468.32      437.90     14.02 o
   1   5   8      344.34      365.37     12.44 o
  -6   6   8        9.28       -7.58     22.42 o
  -5   6   8        2.23       -8.04     14.99 o
  -4   6   8       33.45       16.49     12.33 o
  -3   6   8        4.03        6.52      6.37 o
  -2   6   8      105.63      113.58      8.82 o
  -1   6   8      243.56      269.40     10.62 o
   0   6   8      136.42      141.37      8.40 o
   1   6   8      242.36      283.01     10.22 o
  -5   7   8      129.48      117.80     19.78 o
  -4   7   8       74.64       55.94     14.99 o
  -3   7   8       54.03       41.62     14.36 o
  -2   7   8      135.06      136.17     14.28 o
  -1   7   8      507.59      522.95     19.15 o
   0   7   8       24.32        2.49      6.82 o
   1   7   8      510.54      550.11     20.38 o
  -4   8   8       10.44       16.70     18.96 o
  -3   8   8       50.52       71.01     13.41 o
  -2   8   8       15.17       15.36     17.63 o
  -1   8   8       41.98       78.18     16.62 o
   0   8   8       88.30       88.97     13.65 o
   1   8   8       45.23       42.48     12.11 o
  -3   9   8        1.48       19.67     20.00 o
  -2   9   8       55.53       54.48     17.96 o
  -1   9   8       29.46       38.95     18.17 o
   0   9   8      243.86      225.73     17.87 o
   1   9   8       30.41       14.93     11.44 o
   1   0   9      424.22      420.74     12.17 o
   2   0   9      236.87      253.57      8.40 o
   3   0   9      425.19      525.18     23.94 o
   4   0   9      168.87      178.18      8.43 o
   5   0   9      207.23      212.52      9.84 o
   6   0   9        3.82       -8.67     13.37 o
   7   0   9       21.85       32.52     12.48 o
  -7   1   9       35.57       29.59     12.46 o
  -6   1   9       49.58       50.30     11.39 o
  -5   1   9       31.74       26.17      6.97 o
  -4   1   9      270.57      258.27     10.25 o
  -3   1   9      874.81      923.57     29.59 o
  -2   1   9      528.23      545.93     24.00 o
  -1   1   9     2766.29     2642.02     29.66 o
   0   1   9     4038.40     3646.29    173.73 o
   1   1   9     2728.31     2712.81     30.74 o
   2   1   9      504.09      481.72     15.51 o
   3   1   9      878.57      909.94     31.48 o
   4   1   9      276.34      259.44     10.62 o
   5   1   9       32.17       42.26      7.13 o
   6   1   9       47.17       36.13     11.40 o
   7   1   9       37.15       12.07     15.75 o
  -7   2   9       48.26       57.39     15.27 o
  -6   2   9      219.80      235.72     17.53 o
  -5   2   9       50.45       43.39      7.56 o
  -4   2   9     1185.54     1182.44     31.76 o
  -3   2   9      669.10      688.22     27.12 o
  -2   2   9      976.85      896.46     29.38 o
  -1   2   9        0.04       -4.23      4.23 o
   0   2   9      245.93      192.67      7.67 o
   1   2   9        0.14        4.70      3.55 o
  -7   3   9       51.10       82.84     18.78 o
  -6   3   9       44.99       40.90     13.67 o
  -5   3   9       65.22       48.46      8.08 o
  -4   3   9      566.95      573.86     24.83 o
  -3   3   9      414.65      416.65     14.62 o
  -2   3   9      970.49      899.13     28.70 o
  -1   3   9     2546.88     2623.81     21.08 o
   0   3   9     1190.67     1261.55     34.64 o
   1   3   9     2518.47     2763.76     21.63 o
  -7   4   9       59.44       55.31     17.18 o
  -6   4   9        8.26        8.54     19.60 o
  -5   4   9      132.87      119.00     14.04 o
  -4   4   9       37.99       42.53      8.08 o
  -3   4   9      193.25      169.06      9.97 o
  -2   4   9       20.81       13.52      5.87 o
  -1   4   9      312.70      305.00      9.44 o
   0   4   9      133.83      136.56      7.37 o
   1   4   9      298.48      350.14     11.81 o
  -6   5   9        9.27        0.56     15.04 o
  -5   5   9       15.31       43.22     12.28 o
  -4   5   9      316.19      279.71     17.52 o
  -3   5   9      127.58      101.36      9.81 o
  -2   5   9      350.13      334.22     12.39 o
  -1   5   9       89.41       87.91      7.58 o
   0   5   9      163.25      159.90      8.79 o
   1   5   9       84.74       72.55      7.47 o
  -6   6   9       92.25       83.23     19.21 o
  -5   6   9       27.41       46.34     13.97 o
  -4   6   9       47.39       52.88     12.17 o
  -3   6   9       67.77       71.90     12.11 o
  -2   6   9      123.20      126.06      8.90 o
  -1   6   9      406.11      430.49     12.96 o
   0   6   9      125.08      139.38      8.45 o
   1   6   9      401.77      421.20     13.00 o
  -5   7   9        3.09        9.53     16.59 o
  -4   7   9       33.34       17.52     14.36 o
  -3   7   9       65.59       52.51     12.95 o
  -2   7   9       33.88       24.03     11.35 o
  -1   7   9      179.03      125.00     14.17 o
   0   7   9        9.90        3.29      5.78 o
   1   7   9      173.62      147.29     13.89 o
  -4   8   9       21.46       22.94     15.45 o
  -3   8   9       22.98       32.10     14.26 o
  -2   8   9       50.85       37.71     11.83 o
  -1   8   9      167.89      187.37     15.08 o
   0   8   9        1.81       20.41     13.67 o
   1   8   9      167.71      177.14     15.38 o
  -3   9   9       56.22        9.57     16.22 o
  -2   9   9       46.90       31.50     16.33 o
  -1   9   9       22.39       40.97     17.33 o
   0   9   9       10.00       17.55     11.05 o
   1   9   9       23.66       36.57     13.41 o
   0   0  10     1073.89      990.53     26.75 o
   1   0  10     1211.16     1022.34     99.05 o
   2   0  10      769.20      850.80     28.88 o
   3   0  10     2299.66     2313.04     43.35 o
   4   0  10      611.55      670.99     24.98 o
   5   0  10      101.82       89.43      7.84 o
   6   0  10      111.01      125.37     12.39 o
   7   0  10       58.17       78.35     14.90 o
  -7   1  10       48.01       50.99     13.58 o
  -6   1  10        1.20       -4.09     10.29 o
  -5   1  10       31.07       22.79      6.74 o
  -4   1  10      142.08      149.52      7.93 o
  -3   1  10      581.54      578.62     25.15 o
  -2   1  10     1305.08     1309.02     34.38 o
  -1   1  10      575.14      611.17     28.16 o
   0   1  10     2555.29     2314.65    120.75 o
   1   1  10      556.20      608.70     16.69 o
   2   1  10     1286.56     1352.02     34.66 o
   3   1  10      585.80      566.93     25.67 o
   4   1  10      142.09      141.94      8.47 o
   5   1  10       29.87       35.12      7.26 o
   6   1  10        1.52       -9.19      9.66 o
   7   1  10       48.75       40.05     14.38 o
  -7   2  10       34.82       21.73     15.19 o
  -6   2  10        0.16        6.61     10.75 o
  -5   2  10      110.25      122.40      8.43 o
  -4   2  10      163.15      148.89      9.16 o
  -3   2  10      108.39      128.18      7.99 o
  -2   2  10      317.91      331.21     11.24 o
  -1   2  10      657.11      638.41     25.86 o
   0   2  10      142.98      169.08      6.22 o
   1   2  10      662.01      713.95     26.84 o
  -7   3  10        2.09      -12.83     12.83 o
  -6   3  10       11.07       13.99     14.99 o
  -5   3  10       20.34       14.77      6.76 o
  -4   3  10      563.22      532.33     23.14 o
  -3   3  10       26.74       34.40      6.61 o
  -2   3  10      159.40      171.79      8.06 o
  -1   3  10     1029.26     1076.20     31.11 o
   0   3  10      761.43      846.96     30.85 o
   1   3  10     1003.90     1152.74     14.96 o
  -7   4  10       17.62       21.79     17.20 o
  -6   4  10       19.37        8.60     14.08 o
  -5   4  10       47.22       54.01     11.91 o
  -4   4  10       61.59       60.16      7.95 o
  -3   4  10     1196.55     1198.43     33.95 o
  -2   4  10      222.28      239.03     10.03 o
  -1   4  10      472.32      442.04     15.51 o
   0   4  10       36.14       33.27      5.54 o
   1   4  10      468.21      511.71     24.44 o
  -6   5  10       47.34       33.69     15.19 o
  -5   5  10       23.00       18.70     12.20 o
  -4   5  10      338.76      335.34     17.91 o
  -3   5  10       37.14       34.92      7.82 o
  -2   5  10      383.36      391.56     12.35 o
  -1   5  10        3.86        3.62      5.22 o
   0   5  10      504.16      471.93     22.08 o
   1   5  10        4.94        4.70      5.24 o
  -6   6  10       14.03       22.40     16.57 o
  -5   6  10       80.32       72.33     14.62 o
  -4   6  10       66.51       82.23     13.24 o
  -3   6  10        2.82       17.33      9.71 o
  -2   6  10      243.74      244.12     10.77 o
  -1   6  10      309.18      333.85     11.24 o
   0   6  10        0.37        2.80      5.96 o
   1   6  10      304.87      341.06     11.81 o
  -5   7  10       36.11       45.32     14.86 o
  -4   7  10      200.42      178.20     18.85 o
  -3   7  10       66.41       63.36     13.11 o
  -2   7  10      132.48      128.33     15.04 o
  -1   7  10        5.13       18.05      9.47 o
   0   7  10      186.83      158.44     14.12 o
   1   7  10        6.33        4.96      8.93 o
  -4   8  10        7.21      -12.24     19.63 o
  -3   8  10      200.47      208.96     19.60 o
  -2   8  10       18.62       29.94     12.31 o
  -1   8  10      182.34      167.63     15.38 o
   0   8  10        9.06       18.74     11.05 o
   1   8  10      184.89      189.06     15.90 o
  -3   9  10        0.34       37.35     20.04 o
  -2   9  10       30.73       38.34     14.73 o
  -1   9  10       17.19      -12.02     12.02 o
   0   9  10        9.22        2.82     12.98 o
   1   9  10       18.57       13.15     11.31 o
   1   0  11      707.94      513.16    397.47 o
   2   0  11      496.61      483.33     14.58 o
   3   0  11       28.69       35.87      6.02 o
   4   0  11      112.84      122.25      8.23 o
   5   0  11       35.23       26.65      6.89 o
   6   0  11        4.18      -13.37     13.37 o
   7   0  11       23.72       45.23     13.82 o
  -7   1  11       10.22       17.63     14.64 o
  -6   1  11       31.45       33.67     12.50 o
  -5   1  11       90.00       83.47      7.65 o
  -4   1  11      136.48      136.74      8.02 o
  -3   1  11      564.43      604.99     26.26 o
  -2   1  11     1093.58     1083.11     31.48 o
  -1   1  11      318.95      331.79     10.85 o
   0   1  11      846.34      772.98     28.64 o
   1   1  11      305.99      311.25      8.03 o
   2   1  11     1108.39     1152.70     33.27 o
   3   1  11      564.53      580.92     26.21 o
   4   1  11      133.08      125.62      8.25 o
   5   1  11       87.57       69.54      7.89 o
   6   1  11       32.16       39.38     11.68 o
   7   1  11        9.83        5.18     14.12 o
  -7   2  11       12.16        3.29     19.87 o
  -6   2  11       21.01       30.39     11.39 o
  -5   2  11       40.03       51.47      7.47 o
  -4   2  11      415.63      441.30     13.63 o
  -3   2  11      890.75      998.43     30.94 o
  -2   2  11       98.75       85.48      6.00 o
  -1   2  11      664.74      681.67     26.90 o
   0   2  11        0.11       -3.73      3.73 o
   1   2  11      664.24      730.39     27.10 o
  -7   3  11       17.92       12.91     20.64 o
  -6   3  11       63.07       68.71     17.89 o
  -5   3  11      333.53      351.66     17.07 o
  -4   3  11      379.51      354.56     12.35 o
  -3   3  11      746.96      776.17     27.97 o
  -2   3  11      657.22      698.36     27.16 o
  -1   3  11       27.71        9.42      4.74 o
   0   3  11     1760.18     1853.80     40.90 o
   1   3  11       30.57       23.46      4.68 o
  -7   4  11       32.76       19.24     15.47 o
  -6   4  11      116.95      104.07     17.31 o
  -5   4  11      187.00      192.80     17.03 o
  -4   4  11      107.36       93.33      8.90 o
  -3   4  11      102.83      117.44      8.93 o
  -2   4  11      757.83      743.93     27.38 o
  -1   4  11      886.58      814.38     28.53 o
   0   4  11      115.48      133.90      7.24 o
   1   4  11      879.78      915.59     29.76 o
  -6   5  11       17.73       31.91     15.01 o
  -5   5  11       56.08       44.50     13.73 o
  -4   5  11      114.36      113.84     13.60 o
  -3   5  11      234.62      206.69     11.42 o
  -2   5  11      779.62      745.04     26.10 o
  -1   5  11      522.21      510.28     21.23 o
   0   5  11      151.94      135.78      8.19 o
   1   5  11      532.56      563.03     23.18 o
  -6   6  11        3.90      -20.36     20.36 o
  -5   6  11        1.68        6.04     13.41 o
  -4   6  11       78.10       74.44     14.36 o
  -3   6  11       82.16       83.04     13.13 o
  -2   6  11        0.39       -6.48      6.48 o
  -1   6  11      306.94      319.97     11.20 o
   0   6  11      203.15      237.52      9.81 o
   1   6  11      302.87      321.26     11.14 o
  -4   7  11        4.87       18.50     12.54 o
  -3   7  11       61.65       42.89     12.30 o
  -2   7  11      226.61      202.77     16.40 o
  -1   7  11       85.95       85.61     12.50 o
   0   7  11      510.24      483.69     19.97 o
   1   7  11       85.12       87.28     11.89 o
  -4   8  11       17.04        9.03     14.56 o
  -3   8  11       41.78       55.50     19.54 o
  -2   8  11       91.83      107.58     15.99 o
  -1   8  11       76.91       85.18     13.00 o
   0   8  11      115.00      103.72     13.61 o
   1   8  11       78.49       97.81     13.67 o
  -3   9  11       16.84       10.23     13.26 o
  -2   9  11      119.57      109.75     18.04 o
  -1   9  11       87.84       76.02     16.01 o
   1   9  11       87.40       84.44     13.74 o
   0   0  12     1509.29     1207.74     31.33 o
   1   0  12     1531.46     1420.43     95.35 o
   2   0  12       40.43       34.90      5.20 o
   3   0  12     1629.16     1711.45     37.15 o
   4   0  12      374.59      345.01     11.63 o
   5   0  12       12.29       -0.37      6.13 o
   6   0  12      188.49      171.87     14.43 o
   7   0  12       45.05       73.61     14.78 o
  -7   1  12       89.71       88.60     17.01 o
  -6   1  12       35.26       52.94     10.46 o
  -5   1  12       16.69       24.74      6.63 o
  -4   1  12       33.06       29.14      6.30 o
  -3   1  12      702.59      687.81     27.86 o
  -2   1  12     1120.63     1083.38     31.89 o
  -1   1  12     2308.57     2219.72     87.01 o
   0   1  12      352.40      298.94     21.23 o
   1   1  12     2289.17     2303.85     30.58 o
   2   1  12     1110.63     1226.65     33.21 o
   3   1  12      699.91      699.53     27.53 o
   4   1  12       31.33       33.25      6.37 o
   5   1  12       17.87       19.69      6.72 o
   6   1  12       35.86       15.30     11.72 o
   7   1  12       89.75       73.48     15.42 o
  -7   2  12       35.84       45.23     14.19 o
  -6   2  12        3.15      -11.65     11.65 o
  -5   2  12       91.96       92.78      8.27 o
  -4   2  12      115.59      107.99      8.56 o
  -3   2  12       80.72      108.44      7.69 o
  -2   2  12       46.55       53.90      5.46 o
  -1   2  12       70.05       61.29      5.35 o
   0   2  12     3868.83     4245.35     57.99 o
   1   2  12       63.17       62.15      4.98 o
  -7   3  12       18.71       42.37     15.34 o
  -6   3  12       79.87       64.23     14.52 o
  -5   3  12      216.83      224.67     15.30 o
  -4   3  12      132.40      140.42      9.83 o
  -3   3  12       17.14        9.32      6.35 o
  -2   3  12       18.72       20.82      5.29 o
  -1   3  12      527.43      551.26     24.94 o
   0   3  12      135.80      167.04      7.73 o
   1   3  12      542.16      643.03     26.41 o
  -7   4  12       22.48       42.65     15.58 o
  -6   4  12      118.33      138.93     17.85 o
  -5   4  12      176.17      167.57     15.40 o
  -4   4  12       18.79       14.90      7.80 o
  -3   4  12      642.60      678.81     25.33 o
  -2   4  12      277.06      264.22     10.07 o
  -1   4  12       89.45      109.48      6.97 o
   0   4  12      199.81      242.89      8.79 o
   1   4  12       88.14      104.27      7.11 o
  -6   5  12       75.60       82.34     16.12 o
  -5   5  12      105.69       96.57     14.84 o
  -4   5  12       19.87       25.02     10.85 o
  -3   5  12      270.36      257.66     11.74 o
  -2   5  12     1605.70     1550.08     36.13 o
  -1   5  12      286.26      272.44      9.97 o
   0   5  12      112.49       82.17      7.56 o
   1   5  12      276.61      290.52     11.22 o
  -6   6  12        0.86       -2.73     18.93 o
  -5   6  12      138.94      121.34     16.74 o
  -4   6  12       50.76       51.58     12.91 o
  -3   6  12      272.85      296.72     16.31 o
  -2   6  12      105.06      123.44      8.66 o
  -1   6  12      334.90      363.53     11.57 o
   0   6  12      379.11      355.77     11.55 o
   1   6  12      337.28      367.84     12.13 o
  -5   7  12       44.69       11.40     15.51 o
  -4   7  12       27.47       25.37     13.47 o
  -3   7  12        2.89       -7.49     11.13 o
  -2   7  12       83.76       87.71     15.51 o
  -1   7  12       42.92       28.38      9.66 o
   0   7  12        3.67        7.19      9.81 o
   1   7  12       40.13       23.27     10.23 o
  -4   8  12        9.06      -14.88     15.14 o
  -3   8  12       49.36       48.27     13.58 o
  -2   8  12        6.39       -1.65     12.15 o
  -1   8  12       10.58       23.12     15.70 o
   0   8  12       34.35       29.27     11.26 o
   1   8  12        9.98       22.81     11.40 o
  -2   9  12       97.83       93.41     18.18 o
  -1   9  12       57.03       23.81     12.70 o
   0   9  12        4.47        5.46     12.35 o
   1   9  12       57.29       42.27     14.39 o
   1   0  13      582.52      544.26     22.72 o
   2   0  13     1320.36     1302.78     32.58 o
   3   0  13      200.85      250.49      9.16 o
   4   0  13      671.16      688.15     24.39 o
   5   0  13       34.99       43.11      7.24 o
   6   0  13      153.38      148.22     14.23 o
   7   0  13        4.07       -7.41     15.51 o
  -7   1  13        1.77       24.00     11.76 o
  -6   1  13       88.41      108.64     14.19 o
  -5   1  13      136.32      124.84      8.75 o
  -4   1  13       61.65       72.83      7.28 o
  -3   1  13       42.75       56.02      6.20 o
  -2   1  13        6.79       15.30      4.53 o
  -1   1  13     1636.98     1491.48     69.17 o
   0   1  13        8.25        4.96      3.06 o
   1   1  13     1627.30     1575.70     29.35 o
   2   1  13        8.00       15.64      4.83 o
   3   1  13       41.36       35.75      6.04 o
   4   1  13       60.68       65.86      7.65 o
   5   1  13      135.73      108.60      8.84 o
   6   1  13       89.40       81.35     12.76 o
   7   1  13        1.71       11.09     19.45 o
  -7   2  13      107.57      113.02     21.45 o
  -6   2  13       56.87       69.37     13.93 o
  -5   2  13       54.26       64.47      7.78 o
  -4   2  13       50.43       45.52      7.52 o
  -3   2  13      178.10      198.30      9.16 o
  -2   2  13       49.88       31.58      5.37 o
  -1   2  13      642.55      683.06     26.80 o
   0   2  13      450.70      493.64     15.55 o
   1   2  13      644.36      748.61     27.04 o
  -7   3  13        3.10       13.15     14.78 o
  -6   3  13        6.69       -4.16     12.04 o
  -5   3  13      106.80      113.19     12.63 o
  -4   3  13      186.97      178.35     10.09 o
  -3   3  13       64.82       68.91      7.62 o
  -2   3  13       65.73       43.76      6.09 o
  -1   3  13      240.72      197.20      7.99 o
   0   3  13      431.43      441.24     14.78 o
   1   3  13      241.00      208.90      8.62 o
  -7   4  13       11.18        9.47     16.22 o
  -6   4  13       32.75       20.25     15.08 o
  -5   4  13       49.52       51.65     16.33 o
  -4   4  13      259.03      277.51     11.46 o
  -3   4  13       65.81       75.86      8.43 o
  -2   4  13     1177.59     1134.63     31.19 o
  -1   4  13      528.29      500.76     14.80 o
   0   4  13       16.14       28.27      5.39 o
   1   4  13      529.18      572.73     16.42 o
  -6   5  13       26.78       28.46     15.36 o
  -5   5  13       75.14       73.33     14.60 o
  -4   5  13       47.31       61.70     11.70 o
  -3   5  13       23.52       21.16      7.45 o
  -2   5  13       65.82       45.95      7.39 o
  -1   5  13       55.32       37.61      7.43 o
   0   5  13       51.49       40.64      6.52 o
  -6   6  13       16.46       32.60     18.39 o
  -5   6  13       18.15       21.58     12.85 o
  -4   6  13       15.71       26.38     16.27 o
  -3   6  13       39.14       49.69     11.87 o
  -2   6  13       50.54       49.57      7.24 o
  -1   6  13       44.48       49.65      7.39 o
   0   6  13      118.32      123.26      8.34 o
   1   6  13       44.54       50.71      6.61 o
  -5   7  13       26.43       36.94     16.64 o
  -4   7  13       17.07        6.41     13.54 o
  -3   7  13        1.76      -12.57     12.57 o
  -2   7  13       11.19       -7.26     10.35 o
  -1   7  13        3.80       -8.06     11.55 o
   0   7  13        3.77        2.97     14.34 o
   1   7  13        4.63       19.09     13.99 o
  -4   8  13       65.03       82.95     21.25 o
  -3   8  13        5.25        8.95     11.57 o
  -2   8  13       36.32       34.42     16.20 o
  -1   8  13       16.24        2.49     11.61 o
   0   8  13       65.57       34.90     13.00 o
   1   8  13       15.33       34.55     11.27 o
  -2   9  13        0.06      -12.74     12.74 o
  -1   9  13       30.33       28.68     18.17 o
   0   9  13        0.66       -5.05     12.31 o
   1   9  13       29.70       21.58     14.60 o
   0   0  14     7240.44     6295.29     68.50 o
   1   0  14       61.40       31.56     21.50 o
   2   0  14       84.01       69.34      7.88 o
   3   0  14      270.81      287.36      9.47 o
   4   0  14      393.24      369.85     11.26 o
   5   0  14        1.92        3.58      6.26 o
   6   0  14       88.35      115.51     13.45 o
   7   0  14       11.76       24.09     13.21 o
  -7   1  14       26.90       29.51     13.82 o
  -6   1  14       57.46       83.71     11.91 o
  -5   1  14       52.57       41.03      7.15 o
  -4   1  14      269.02      303.29     10.35 o
  -3   1  14      444.45      459.50     14.99 o
  -2   1  14      173.04      176.58      7.10 o
  -1   1  14      942.11      918.67     30.30 o
   0   1  14     1771.32     1695.73    114.65 o
   1   1  14      949.84      928.46     40.71 o
   2   1  14      174.40      185.41      7.50 o
   3   1  14      441.15      440.43     15.27 o
   4   1  14      267.47      260.59     10.25 o
   5   1  14       52.44       46.29      7.82 o
   6   1  14       57.51       62.98     12.33 o
   7   1  14       25.82       25.09     17.96 o
  -7   2  14        4.74       17.16     14.17 o
  -6   2  14       38.46       23.66     12.56 o
  -5   2  14      117.89      129.13      8.51 o
  -4   2  14       36.69       31.15      7.21 o
  -3   2  14      146.54      175.28      8.90 o
  -2   2  14       85.84      103.79      6.33 o
  -1   2  14      602.57      553.99     24.29 o
   0   2  14      264.15      264.72      9.36 o
   1   2  14      629.62      666.60     26.25 o
  -7   3  14        8.75       30.48     20.19 o
  -6   3  14       15.56       22.66     12.43 o
  -5   3  14       83.04      101.80     13.28 o
  -4   3  14      340.00      364.92     11.91 o
  -3   3  14      584.30      608.82     24.39 o
  -2   3  14      321.98      329.35     10.33 o
  -1   3  14      403.19      376.55     12.07 o
   0   3  14       11.98        2.23      4.55 o
   1   3  14      401.24      389.42     13.50 o
  -7   4  14        6.98       -2.04     15.79 o
  -6   4  14       90.01       66.12     16.05 o
  -5   4  14       41.43       51.73     11.31 o
  -4   4  14      290.00      278.89     11.16 o
  -3   4  14      453.34      506.48     14.73 o
  -2   4  14       71.62       80.46      7.21 o
  -1   4  14       23.05       24.29      5.67 o
   0   4  14      760.96      818.17     28.47 o
   1   4  14       23.20       36.28      5.48 o
  -6   5  14       19.03       39.93     19.47 o
  -5   5  14        0.94      -10.44     11.57 o
  -4   5  14       20.14       20.54     10.72 o
  -3   5  14      286.28      311.21     12.15 o
  -2   5  14      258.59      251.84     10.70 o
  -1   5  14     1587.59     1552.47     32.58 o
   0   5  14       62.25       32.86      6.91 o
   1   5  14     1602.17     1667.22     36.18 o
  -6   6  14       44.59       54.42     17.72 o
  -5   6  14      203.12      255.37     20.54 o
  -4   6  14        8.22       -4.94     11.20 o
  -3   6  14       46.67       35.88     12.17 o
  -2   6  14      435.02      459.89     18.22 o
  -1   6  14      100.66      131.75      8.25 o
   0   6  14       55.96       63.02      6.85 o
   1   6  14      104.62      128.59      8.02 o
  -5   7  14      101.91      112.28     17.98 o
  -4   7  14        5.91       13.50     14.78 o
  -3   7  14       60.68       49.09     13.60 o
  -2   7  14       60.86       51.71     12.82 o
  -1   7  14       50.86       22.51     12.83 o
   0   7  14        3.38       -5.63      8.40 o
   1   7  14       50.26       59.08     11.72 o
  -4   8  14       39.71       61.98     16.07 o
  -3   8  14        2.89        7.36     18.76 o
  -2   8  14       57.69       84.49     14.21 o
  -1   8  14        1.49       -1.34     11.20 o
   0   8  14      162.73      194.77     16.16 o
   1   8  14        1.60      -15.97     15.97 o
  -2   9  14       56.08        9.88     14.60 o
  -1   9  14       41.92       34.03     14.15 o
   0   9  14       13.06       -0.50     12.46 o
   1   9  14       41.95       22.62     13.21 o
   1   0  15      109.29      100.37     27.01 o
   2   0  15      749.24      776.00     26.32 o
   3   0  15        3.21       -1.43      5.07 o
   4   0  15       50.64       39.43      7.63 o
   5   0  15       26.72       29.61      6.43 o
   6   0  15        0.03        3.03     12.30 o
   7   0  15       21.95       23.46     18.18 o
  -7   1  15       13.62      -12.04     12.04 o
  -6   1  15       49.80       59.75     14.99 o
  -5   1  15      258.19      257.16      9.97 o
  -4   1  15      165.44      178.29      9.36 o
  -3   1  15      139.99      147.87      8.01 o
  -2   1  15      359.75      374.73     12.50 o
  -1   1  15     1174.41      990.06     48.26 o
   0   1  15        0.12       -3.13      3.13 o
   1   1  15     1190.63     1075.09     25.28 o
   2   1  15      354.67      351.87     12.07 o
   3   1  15      140.11      147.44      8.19 o
   4   1  15      168.42      179.18      9.58 o
   5   1  15      263.39      254.11     10.35 o
   6   1  15       51.07       42.74     13.26 o
   7   1  15       13.44       28.40     13.89 o
  -7   2  15       42.30       53.88     20.69 o
  -6   2  15      103.82       87.61     15.66 o
  -5   2  15       18.07       10.25     11.59 o
  -4   2  15       39.96       30.59      7.23 o
  -3   2  15      565.13      552.45     25.07 o
  -2   2  15      151.93      157.93      7.43 o
  -1   2  15      363.43      393.17     12.83 o
   0   2  15        6.83       13.48      4.27 o
   1   2  15      377.93      412.49     14.47 o
  -7   3  15        1.12        6.71     16.27 o
  -6   3  15       58.04       60.51     14.54 o
  -5   3  15      183.80      179.33     14.41 o
  -4   3  15      291.28      327.40     11.78 o
  -3   3  15      242.90      274.13     10.49 o
  -2   3  15       63.28       43.09      6.17 o
  -1   3  15      325.36      330.39     10.98 o
   0   3  15      669.45      671.00     26.28 o
   1   3  15      334.94      347.85     12.82 o
  -6   4  15       54.86       46.79     21.06 o
  -5   4  15       21.37       20.54     11.20 o
  -4   4  15       69.64       78.12      7.84 o
  -3   4  15       31.28       29.79      7.15 o
  -2   4  15      953.12      929.50     28.81 o
  -1   4  15       25.46       25.39      5.70 o
   0   4  15      124.37      162.89      8.08 o
   1   4  15       25.66       29.89      5.81 o
  -6   5  15       52.88       40.97     16.77 o
  -5   5  15       62.95       64.82     13.48 o
  -4   5  15      125.93      112.37     13.87 o
  -3   5  15      172.35      176.16     10.31 o
  -2   5  15       57.39       62.07      7.54 o
  -1   5  15      503.43      477.50     20.21 o
   0   5  15       30.64       19.37      5.89 o
   1   5  15      506.30      524.16     21.99 o
  -5   6  15        0.67        1.08     15.36 o
  -4   6  15       28.35       46.06     11.94 o
  -3   6  15      259.60      257.32     16.01 o
  -2   6  15       55.35       67.35     12.02 o
  -1   6  15       29.14       30.18      6.71 o
   0   6  15        8.64        1.37      7.15 o
   1   6  15       30.61       38.45      6.48 o
  -5   7  15       56.63       47.98     16.77 o
  -4   7  15       50.53       46.75     14.52 o
  -3   7  15       77.39       58.77     13.52 o
  -2   7  15       52.80       37.32     14.25 o
  -1   7  15      234.21      197.35     15.53 o
   0   7  15      257.94      258.87     15.64 o
   1   7  15      235.32      230.74     16.51 o
  -4   8  15       10.28       21.08     16.75 o
  -3   8  15       34.98       21.95     13.43 o
  -2   8  15      208.40      236.89     17.61 o
  -1   8  15        0.64        7.65     10.09 o
   0   8  15       69.64       51.12     13.78 o
   1   8  15        0.62        1.26      9.16 o
  -2   9  15       41.78       14.86     21.23 o
  -1   9  15       83.16       74.05     17.46 o
   0   9  15       21.15       -6.26     13.45 o
   1   9  15       83.90      117.28     20.93 o
   0   0  16        3.26        5.74      4.35 o
   1   0  16       95.81       69.75      5.59 o
   2   0  16      218.29      175.54      9.01 o
   3   0  16      400.71      441.43     13.91 o
   4   0  16      364.06      361.06     11.31 o
   5   0  16        0.97        0.39      6.06 o
   6   0  16       88.95      121.64     13.41 o
   7   0  16       12.43        3.23     14.04 o
  -7   1  16        3.39       24.93     14.69 o
  -6   1  16        2.56        0.67     10.16 o
  -5   1  16       54.50       43.31      7.34 o
  -4   1  16       25.80       28.75      6.85 o
  -3   1  16       44.87       57.34      6.65 o
  -2   1  16      311.52      309.18     11.39 o
  -1   1  16      136.74      141.29     11.12 o
   0   1  16        0.05        0.41     12.15 o
   1   1  16      132.67      137.14      4.60 o
   2   1  16      316.97      355.06     11.20 o
   3   1  16       47.90       45.97      7.04 o
   4   1  16       23.54       25.84      6.80 o
   5   1  16       54.29       58.06      7.56 o
   6   1  16        3.02       14.32     12.87 o
   7   1  16        3.41      -14.95     15.08 o
  -7   2  16       44.30       27.92     15.17 o
  -6   2  16        1.55        6.24     14.86 o
  -5   2  16      309.53      323.91     16.51 o
  -4   2  16      106.13      113.12      9.01 o
  -3   2  16       45.86       36.81      6.71 o
  -2   2  16       29.39       37.00      5.52 o
  -1   2  16     1137.90     1116.82     31.89 o
   0   2  16      658.15      734.21     27.12 o
   1   2  16     1135.35     1246.02     34.08 o
  -7   3  16       46.97       67.54     20.60 o
  -6   3  16       30.62       14.64     13.50 o
  -5   3  16       29.35       26.62     12.18 o
  -4   3  16      216.61      242.22     10.68 o
  -3   3  16      258.88      259.39     10.68 o
  -2   3  16      222.69      224.28      9.19 o
  -1   3  16      344.19      351.87     12.13 o
   0   3  16        9.55        7.80      4.96 o
   1   3  16      347.82      394.23     12.72 o
  -6   4  16       26.12        5.18     13.74 o
  -5   4  16       22.72       14.23     11.07 o
  -4   4  16      225.54      246.55     16.35 o
  -3   4  16      488.21      592.29     22.21 o
  -2   4  16      599.48      563.76     22.96 o
  -1   4  16       28.12       40.62      5.91 o
   0   4  16      913.29     1009.76     30.52 o
   1   4  16       27.39       28.51      6.65 o
  -6   5  16       21.09       32.60     15.42 o
  -5   5  16       13.39       -2.77     12.26 o
  -4   5  16      185.31      225.40     17.16 o
  -3   5  16      183.23      187.56      9.84 o
  -2   5  16       71.94       55.29      7.84 o
  -1   5  16      131.04      119.84      8.47 o
   1   5  16      134.74      140.77      8.75 o
  -5   6  16       19.06        9.84     13.28 o
  -4   6  16       13.14       30.91     13.17 o
  -3   6  16        6.01        5.76      9.75 o
  -2   6  16      117.03      108.29     12.59 o
  -1   6  16      101.95      112.58      8.06 o
   0   6  16       80.18       78.90      7.37 o
   1   6  16       98.78      109.53      7.67 o
  -5   7  16       35.44       51.43     16.01 o
  -4   7  16       15.24       31.97     15.81 o
  -3   7  16       59.04       59.72     14.12 o
  -2   7  16        3.67       19.82     14.36 o
  -1   7  16       40.61       41.81     11.14 o
   0   7  16        1.14       -8.86      8.86 o
   1   7  16       39.91       35.55     10.79 o
  -3   8  16       12.77       -6.39     13.67 o
  -2   8  16        7.84       -1.21     12.13 o
  -1   8  16       12.03       17.27     17.16 o
   0   8  16      191.48      211.76     17.16 o
   1   8  16       12.02       -0.85     10.96 o
  -2   9  16       10.58       12.98     13.89 o
  -1   9  16       20.48       11.00     13.73 o
   0   9  16        2.37        9.01     17.27 o
   1   9  16       19.30       23.16     13.15 o
   1   0  17        3.66        6.03      6.36 o
   2   0  17      504.57      440.28     13.17 o
   3   0  17        6.47       -5.59      5.59 o
   4   0  17       46.18       35.68      7.23 o
   5   0  17       97.64       96.21     11.78 o
   6   0  17        8.75       24.57     13.61 o
   7   0  17       22.65       19.76     14.93 o
  -7   1  17       39.42       36.78     19.76 o
  -6   1  17        0.74       -7.58     10.33 o
  -5   1  17       86.11      118.33     12.91 o
  -4   1  17      464.84      524.49     21.01 o
  -3   1  17      101.94      113.51      7.52 o
  -2   1  17      163.83      155.19      7.13 o
  -1   1  17       73.58       61.38      3.48 o
   0   1  17     3819.42     3628.58    246.84 o
   1   1  17       70.48       59.62      6.72 o
   2   1  17      168.43      171.96      7.86 o
   3   1  17      100.27      103.03      7.32 o
   4   1  17      467.40      482.09     20.32 o
   5   1  17       85.44       83.55     12.44 o
   6   1  17        1.11       13.21     10.07 o
   7   1  17       38.45       46.71     15.10 o
  -7   2  17       39.60       56.89     17.96 o
  -6   2  17       47.13       47.25     13.93 o
  -5   2  17       94.15       95.38     12.61 o
  -4   2  17      142.02      148.37      9.34 o
  -3   2  17      875.54      851.02     27.38 o
  -2   2  17       76.71       82.97      6.61 o
  -1   2  17      234.09      205.43      7.84 o
   0   2  17      598.87      568.14     26.97 o
   1   2  17      232.11      223.33      9.18 o
  -7   3  17       11.47        2.14     16.22 o
  -6   3  17       59.26       83.62     15.34 o
  -5   3  17        8.03       19.00     12.18 o
  -4   3  17      545.76      574.16     20.47 o
  -3   3  17      114.94      124.61      8.80 o
  -2   3  17      143.71      130.52      8.45 o
  -1   3  17      348.85      340.76     10.55 o
   0   3  17       25.75       11.37      5.18 o
   1   3  17      352.85      372.33     12.54 o
  -6   4  17        4.88        1.95     14.10 o
  -5   4  17      146.72      173.61     15.08 o
  -4   4  17       78.57       83.69     12.41 o
  -3   4  17        8.87       11.89      6.82 o
  -2   4  17      296.91      304.52     10.44 o
  -1   4  17       26.76       37.15      5.67 o
   0   4  17       31.96       27.23      5.55 o
   1   4  17       24.99       32.41      5.59 o
  -6   5  17        3.85        2.38     19.73 o
  -5   5  17       19.39       25.09     13.52 o
  -4   5  17      102.08       97.68     14.88 o
  -3   5  17       41.94       45.71     11.55 o
  -2   5  17      130.33      113.39      8.64 o
  -1   5  17       85.87       81.21      7.80 o
   0   5  17      394.12      407.68     12.96 o
   1   5  17       91.04      110.89      8.08 o
  -5   6  17        5.57       16.83     13.87 o
  -4   6  17       18.87        1.52     17.94 o
  -3   6  17      257.70      293.47     17.83 o
  -2   6  17       13.67        1.28     10.74 o
  -1   6  17      176.44      185.67      8.86 o
   0   6  17       54.01       67.37      6.69 o
   1   6  17      180.48      189.18      8.73 o
  -4   7  17       55.99       69.41     20.91 o
  -3   7  17        5.17        3.73     12.39 o
  -2   7  17       55.77       59.59     12.28 o
  -1   7  17       40.05       19.24     11.89 o
   0   7  17      126.79      122.46     13.09 o
   1   7  17       40.10       21.79     11.39 o
  -3   8  17       96.54      106.80     18.22 o
  -2   8  17       72.57      102.92     17.68 o
  -1   8  17       39.34       34.84     12.89 o
   0   8  17       15.54       34.16     12.46 o
   1   8  17       38.71       37.58     14.54 o
  -1   9  17       32.02       18.24     12.59 o
   0   9  17       18.08       22.92     19.60 o
   1   9  17       32.32        6.37     18.96 o
   0   0  18      123.33      121.03      6.26 o
   1   0  18      706.76      635.99     20.00 o
   3   0  18      272.06      252.77      9.73 o
   4   0  18        2.35        1.32      6.67 o
   5   0  18        3.72        2.54     10.96 o
   6   0  18        2.37       20.12     10.29 o
   7   0  18       50.05       58.12     14.88 o
  -7   1  18       13.95        1.82     14.97 o
  -6   1  18       62.84       63.95     13.84 o
  -5   1  18      258.98      249.82     14.97 o
  -4   1  18      345.65      339.64     11.48 o
  -3   1  18      118.68      113.62      7.47 o
  -2   1  18      549.21      513.87     24.57 o
  -1   1  18       52.74       36.78      3.88 o
   0   1  18      733.09      732.44     53.26 o
   1   1  18       48.35       39.87      4.19 o
   2   1  18      536.95      520.39     22.18 o
   3   1  18      120.28      128.42      7.97 o
   4   1  18      341.63      336.90     11.89 o
   5   1  18      260.35      265.52     15.45 o
   6   1  18       63.53       30.96     14.21 o
   7   1  18       14.34       26.10     18.20 o
  -7   2  18       10.13        0.76     16.38 o
  -6   2  18        6.33       11.20     11.35 o
  -5   2  18      138.29      146.25     13.56 o
  -4   2  18       32.53       60.38      7.86 o
  -3   2  18      288.12      320.62     10.92 o
  -2   2  18       96.97       98.76      6.95 o
  -1   2  18      830.55      818.05     26.52 o
   0   2  18     1324.06     1358.65     35.23 o
   1   2  18      822.61      878.03     29.51 o
  -7   3  18       55.63       41.57     17.18 o
  -6   3  18       42.21       61.48     15.58 o
  -5   3  18       39.81       57.30     12.83 o
  -4   3  18       76.72       69.73      8.27 o
  -3   3  18      217.92      211.86     10.27 o
  -2   3  18      956.85      947.98     26.45 o
  -1   3  18      308.40      280.73      9.58 o
   0   3  18      260.44      289.70     10.38 o
   1   3  18      314.19      352.00     12.22 o
  -6   4  18       23.70       29.03     14.56 o
  -5   4  18      116.31      109.10     14.82 o
  -4   4  18      303.29      340.78     17.00 o
  -3   4  18       45.61       63.60      8.01 o
  -2   4  18      264.20      282.23     10.35 o
  -1   4  18      331.90      346.57     10.83 o
   0   4  18      317.86      337.95     10.59 o
   1   4  18      328.09      375.31     12.54 o
  -6   5  18       30.02       19.78     22.86 o
  -5   5  18        7.70       16.22     12.31 o
  -4   5  18       14.79       -0.19     14.04 o
  -3   5  18      113.74      131.99     13.61 o
  -1   5  18      265.16      240.12     10.14 o
   0   5  18      187.91      171.68      9.25 o
   1   5  18      263.22      263.92     10.46 o
  -5   6  18        4.17       13.50     13.11 o
  -4   6  18       16.78       46.86     12.72 o
  -3   6  18        1.10       -1.76     10.98 o
  -2   6  18       58.99       83.42     11.39 o
  -1   6  18      123.19      153.11     12.46 o
   0   6  18       17.29        5.89      8.84 o
   1   6  18      124.53      111.95     11.65 o
  -4   7  18       16.58        7.36     16.42 o
  -3   7  18       75.20       82.13     14.10 o
  -2   7  18      172.38      165.53     15.47 o
  -1   7  18      199.23      201.88     15.97 o
   0   7  18       18.27       14.82     10.40 o
   1   7  18      198.52      211.30     16.03 o
  -3   8  18        6.47       -6.33     14.80 o
  -2   8  18       39.71       33.92     14.90 o
  -1   8  18        2.05      -14.00     18.44 o
   0   8  18       77.04      113.60     15.14 o
   1   8  18        2.46       -0.74     10.20 o
  -1   9  18        5.64        0.11     12.74 o
   0   9  18       95.93      144.00     21.03 o
   1   9  18        6.09      -13.34     13.34 o
   1   0  19       79.79       62.13     18.06 o
   2   0  19      377.48      300.45     10.57 o
   3   0  19      145.57      140.59      8.56 o
   4   0  19      122.46      138.65      8.62 o
   5   0  19      256.34      285.15     15.27 o
   6   0  19       84.40       95.43     13.82 o
   7   0  19       26.65       14.10     15.51 o
  -7   1  19       52.98       32.50     15.16 o
  -6   1  19       43.88       70.32     13.89 o
  -5   1  19       47.02       40.94     12.26 o
  -4   1  19       19.25       19.87      7.08 o
  -3   1  19       13.43        8.84      6.15 o
  -2   1  19      174.52      169.65      7.54 o
  -1   1  19      128.11      106.18      4.39 o
   0   1  19        1.75       -3.55      3.55 o
   1   1  19      130.11      113.77      5.47 o
   2   1  19      174.09      165.44      8.02 o
   3   1  19       13.25       18.18      5.74 o
   4   1  19       17.75       31.07      7.11 o
   5   1  19       45.01       63.30     12.04 o
   6   1  19       44.45       47.35     14.90 o
   7   1  19       53.58       69.39     15.42 o
  -7   2  19       39.99       17.66     17.52 o
  -6   2  19       96.39       86.37     14.47 o
  -5   2  19       10.84        7.41     11.20 o
  -4   2  19       28.26       29.96      7.37 o
  -3   2  19      228.89      252.98     10.23 o
  -2   2  19      610.27      608.80     22.88 o
  -1   2  19      215.83      214.34      8.34 o
   0   2  19     1210.85     1167.62     33.41 o
   1   2  19      210.64      218.24      8.51 o
  -6   3  19       73.02       87.24     15.86 o
  -5   3  19       13.05       10.79     11.52 o
  -4   3  19       31.73       27.82      6.87 o
  -3   3  19      355.40      376.01     12.35 o
  -2   3  19      466.28      428.86     13.84 o
  -1   3  19      406.51      402.39     12.96 o
   0   3  19      151.95      135.05      8.15 o
   1   3  19      396.38      430.71     13.80 o
  -6   4  19       24.94       20.25     16.64 o
  -5   4  19       67.40       74.07     13.47 o
  -4   4  19       91.88       97.35     13.45 o
  -3   4  19      163.39      206.95     10.27 o
  -2   4  19       83.29       91.40      7.73 o
  -1   4  19      496.40      516.95     20.95 o
   0   4  19      124.99      112.56      7.71 o
   1   4  19      489.69      537.36     21.79 o
  -6   5  19       37.08       21.34     16.72 o
  -5   5  19       13.68       11.83     17.85 o
  -4   5  19       56.16       58.82     12.72 o
  -3   5  19        0.60       -5.41      9.88 o
  -2   5  19      143.87      130.54      8.58 o
  -1   5  19       26.37       10.96      5.93 o
   0   5  19      854.88      810.27     24.65 o
   1   5  19       28.34       22.16      5.94 o
  -5   6  19       17.60       18.95     16.36 o
  -4   6  19       12.26        8.23     13.02 o
  -3   6  19      337.29      380.93     19.41 o
  -2   6  19        8.65       25.04     11.20 o
  -1   6  19      383.24      395.61     17.01 o
   0   6  19      447.20      497.62     18.22 o
   1   6  19      377.53      419.31     17.59 o
  -4   7  19       32.15       42.31     14.80 o
  -3   7  19       78.63       43.52     19.82 o
  -2   7  19       99.83       69.10     14.88 o
   0   7  19        9.33       24.07     10.09 o
   1   7  19       38.03       14.45     10.66 o
  -3   8  19       34.64       18.05     16.88 o
  -2   8  19        0.32       12.00     12.28 o
  -1   8  19       71.87       64.23     13.76 o
   0   8  19       99.71      112.45     15.51 o
   1   8  19       73.07       66.07     13.54 o
   0   9  19        3.00       -0.28     11.72 o
   0   0  20      684.00      614.45     25.35 o
   1   0  20      118.56       91.69     17.13 o
   3   0  20       87.43       53.20      7.43 o
   4   0  20       11.83       21.19      7.08 o
   5   0  20       12.94       -0.39     10.57 o
   6   0  20        1.75        8.84     10.96 o
   7   0  20       35.84       30.57     15.34 o
  -7   1  20       14.37       -3.73     19.61 o
  -6   1  20       95.19       87.37     15.23 o
  -5   1  20        6.78      -10.10     10.10 o
  -4   1  20      207.32      218.28      9.96 o
  -3   1  20       79.38       92.76      7.76 o
  -2   1  20       93.58       88.78      6.69 o
  -1   1  20      495.10      441.73     16.61 o
   0   1  20       95.05       84.76      9.27 o
   1   1  20      500.19      481.67     14.50 o
   2   1  20       88.96       79.96      6.67 o
   3   1  20       76.12      101.30      7.95 o
   4   1  20      208.18      227.29     10.07 o
   5   1  20        6.84        3.47     13.74 o
   6   1  20       94.29       89.03     14.10 o
   7   1  20       14.44       24.96     15.03 o
  -7   2  20        2.88        8.14     18.74 o
  -6   2  20       48.10       53.18     13.74 o
  -5   2  20       27.96       29.31     11.01 o
  -4   2  20      277.87      295.72     10.79 o
  -3   2  20      168.66      163.19      9.10 o
  -2   2  20      522.61      468.59     20.60 o
  -1   2  20      248.34      238.40      8.86 o
   0   2  20       31.47       23.96      4.96 o
   1   2  20      244.46      245.20      9.53 o
  -6   3  20        0.04       -2.41     13.21 o
  -5   3  20      121.49      134.70     14.17 o
  -4   3  20       81.19      102.97     12.30 o
  -3   3  20       18.82       19.09      7.41 o
  -2   3  20       17.97       11.48      5.70 o
  -1   3  20      436.22      398.77     12.95 o
   0   3  20       12.45        0.95      5.42 o
   1   3  20      422.47      402.57     14.19 o
  -6   4  20       25.32       18.80     15.10 o
  -5   4  20        6.99       15.21     15.73 o
  -4   4  20       20.09       37.85     12.48 o
  -3   4  20       70.97       77.77      8.34 o
  -2   4  20       22.26       25.37      6.52 o
  -1   4  20      124.05      126.02      8.43 o
   0   4  20      595.14      591.69     22.53 o
   1   4  20      126.45      138.67      8.06 o
  -5   5  20       68.92       68.45     14.25 o
  -4   5  20       14.45       10.01     11.26 o
  -3   5  20       42.09       30.46     10.98 o
  -2   5  20       14.77       12.78      6.04 o
  -1   5  20      193.21      166.05      9.10 o
   0   5  20        0.05       -2.14      5.81 o
   1   5  20      192.54      204.22      9.73 o
  -5   6  20       10.24       18.26     13.43 o
  -4   6  20       83.63       70.49     15.45 o
  -3   6  20       15.53       12.54     12.33 o
  -2   6  20      274.95      288.34     16.96 o
  -1   6  20       66.03       74.67     11.11 o
   0   6  20       38.64       27.45      9.31 o
   1   6  20       64.26       72.05     11.00 o
  -4   7  20       59.85       64.66     17.72 o
  -3   7  20       13.46       10.20     13.13 o
  -2   7  20       12.56        7.24     12.89 o
  -1   7  20      145.39      168.91     16.57 o
   0   7  20       80.45       63.69     14.10 o
   1   7  20      147.56      150.10     15.16 o
  -3   8  20       31.53       44.71     18.95 o
  -2   8  20       12.34       -2.51     13.97 o
  -1   8  20       51.05       76.77     19.17 o
   0   8  20        3.81       18.41     15.71 o
   1   8  20       52.32       53.79     12.74 o
   1   0  21       30.23       18.01     20.03 o
   2   0  21      841.27      791.77     25.72 o
   3   0  21      283.56      283.72     11.18 o
   4   0  21       18.93       19.54      7.73 o
   5   0  21      115.59      115.60     12.69 o
   6   0  21      159.24      197.61     16.05 o
   7   0  21       35.75       71.01     16.14 o
  -7   1  21       61.60       72.25     17.39 o
  -6   1  21       12.19       27.19     11.83 o
  -5   1  21       73.60       97.46     14.69 o
  -4   1  21       66.38       52.25      8.12 o
  -3   1  21      446.32      449.88     13.28 o
  -2   1  21       49.37       41.66      5.76 o
  -1   1  21     1415.46     1221.24     63.43 o
   0   1  21       84.45       59.80     15.72 o
   1   1  21     1399.03     1271.25     28.61 o
   2   1  21       52.41       60.48      7.36 o
   3   1  21      454.07      454.49     21.10 o
   4   1  21       69.35       82.30      7.89 o
   5   1  21       73.92       78.87     12.91 o
   6   1  21       12.80       24.87     12.67 o
   7   1  21       63.90       65.83     16.77 o
  -6   2  21       26.68       33.30     15.88 o
  -5   2  21       20.87       13.41     11.91 o
  -4   2  21       97.32      117.98      8.60 o
  -3   2  21      169.86      182.25      9.42 o
  -2   2  21      157.47      156.08      8.56 o
  -1   2  21      154.89      162.04      7.71 o
   0   2  21      790.94      743.05     26.95 o
   1   2  21      152.62      166.35      7.56 o
  -6   3  21      173.89      206.17     19.99 o
  -5   3  21        3.13        6.32     10.96 o
  -4   3  21      121.93      120.51     12.91 o
  -3   3  21      534.18      600.76     21.34 o
  -2   3  21      741.66      781.69     23.55 o
  -1   3  21      270.67      260.05      9.36 o
   0   3  21       23.98       12.30      5.44 o
   1   3  21      270.92      287.04     10.68 o
  -6   4  21        7.17       48.83     17.74 o
  -5   4  21       98.20      129.05     19.00 o
  -4   4  21       24.51       15.01     15.55 o
  -3   4  21       81.50      110.20     13.76 o
  -2   4  21      148.50      159.38      8.73 o
  -1   4  21      203.88      211.19      9.12 o
   0   4  21       32.25       39.64      6.43 o
   1   4  21      199.21      208.77      9.58 o
  -5   5  21       14.28       20.15     18.17 o
  -4   5  21      124.72      118.86     14.73 o
  -3   5  21        6.33        8.86     12.04 o
  -2   5  21      250.16      231.47     14.26 o
  -1   5  21       70.77       39.67      7.19 o
   0   5  21       88.15       72.83      7.58 o
   1   5  21       67.56       43.11      6.82 o
  -5   6  21        3.47      -13.78     13.78 o
  -4   6  21       16.32       27.81     13.24 o
  -3   6  21        6.55       24.18     11.13 o
  -2   6  21       57.34       52.14     11.79 o
  -1   6  21      124.92      135.26     13.35 o
   0   6  21       11.22       21.17      8.60 o
   1   6  21      122.98      148.02     12.87 o
  -4   7  21       11.27       24.63     14.60 o
  -3   7  21       28.34        7.75     13.15 o
  -2   7  21       91.15      109.03     16.16 o
  -1   7  21       40.72       33.88     12.50 o
   0   7  21       24.99       26.30     10.53 o
   1   7  21       40.20       41.51     11.89 o
  -3   8  21       21.51       10.18     13.00 o
  -2   8  21        7.01       18.15     12.80 o
  -1   8  21       50.54       28.99     17.76 o
   0   8  21        5.03       13.02     12.93 o
   1   8  21       53.13       65.32     12.85 o
   0   0  22      106.09       92.67      6.61 o
   1   0  22      233.96      173.79     80.65 o
   2   0  22       30.16        6.43      6.39 o
   3   0  22      341.21      328.09     11.76 o
   4   0  22       36.37       26.04      7.30 o
   5   0  22       20.67      -15.84     15.84 o
   6   0  22       35.26       43.82     13.63 o
   7   0  22       37.70       40.75     16.49 o
  -6   1  22       31.32       49.67     13.04 o
  -5   1  22       68.66       67.65     12.28 o
  -4   1  22      127.57      143.60      9.25 o
  -3   1  22      176.14      185.98      9.77 o
  -2   1  22      259.39      258.44      8.80 o
  -1   1  22      941.45      767.21     61.88 o
   0   1  22      259.57      223.90      8.27 o
   1   1  22      935.42      799.00     40.20 o
   2   1  22      262.42      262.34      9.49 o
   3   1  22      178.70      170.08      8.95 o
   4   1  22      127.01      120.06      8.53 o
   5   1  22       65.32       69.34     15.06 o
   6   1  22       31.36       35.92     13.09 o
  -6   2  22      129.59      145.94     17.35 o
  -5   2  22       12.71       26.25     13.30 o
  -4   2  22        7.55      -10.48     15.21 o
  -3   2  22       69.13       94.56      7.88 o
  -2   2  22     1403.15     1395.43     31.58 o
  -1   2  22       25.57       27.45      5.24 o
   0   2  22      181.79      209.42      8.60 o
   1   2  22       25.64       19.86      5.07 o
  -6   3  22        5.89        2.58     14.08 o
  -5   3  22       31.93       28.42     11.31 o
  -4   3  22        5.15       16.81     10.12 o
  -3   3  22       13.90       10.40      9.58 o
  -2   3  22      172.71      160.37      9.05 o
  -1   3  22      332.41      302.77     10.01 o
   0   3  22       44.76       27.25      6.04 o
   1   3  22      334.84      313.84     10.83 o
  -6   4  22       17.30       17.92     15.01 o
  -5   4  22        4.89        9.58     12.46 o
  -4   4  22        5.67       17.92     11.74 o
  -3   4  22      304.31      323.02     16.68 o
  -1   4  22       48.06       38.28      6.46 o
   0   4  22      121.24      108.51      7.76 o
   1   4  22       43.74       32.34      6.17 o
  -5   5  22       74.58       98.35     19.17 o
  -4   5  22       97.75      115.44     15.60 o
  -3   5  22       19.51       14.23     11.27 o
  -2   5  22        6.70        8.56      8.90 o
  -1   5  22      429.00      410.30     16.31 o
   0   5  22        3.49       -3.84      5.03 o
   1   5  22      433.60      438.55     17.66 o
  -5   6  22       21.79       25.54     14.82 o
  -4   6  22        4.82        2.99     13.47 o
  -3   6  22       20.32       25.22     11.98 o
  -2   6  22      347.35      370.66     18.80 o
  -1   6  22       21.99       17.98      9.27 o
   0   6  22       33.01       31.32      9.12 o
   1   6  22       21.80       52.68     14.34 o
  -4   7  22       11.89       21.92     15.14 o
  -3   7  22       70.91       75.39     15.97 o
  -2   7  22       60.58       48.11     16.96 o
  -1   7  22       41.67       48.81     11.79 o
   0   7  22       41.67       36.93     12.31 o
   1   7  22       40.95       46.44     12.04 o
  -2   8  22        0.86        6.26     12.44 o
  -1   8  22       37.91       75.50     17.96 o
   0   8  22       25.49       30.11     14.10 o
   1   8  22       39.05       49.95     13.26 o
   1   0  23      712.53      651.52     17.35 o
   4   0  23        4.75       10.94      6.28 o
   5   0  23       25.42       33.75     12.39 o
   6   0  23       42.26       53.08     13.54 o
  -6   1  23        1.75      -11.61     11.61 o
  -5   1  23       20.55       21.23     10.64 o
  -4   1  23       40.89       19.02     15.38 o
  -3   1  23       44.80       54.11      7.69 o
  -2   1  23       56.20       54.29      6.17 o
  -1   1  23      113.16      101.53     27.01 o
   0   1  23      180.87      159.03      9.57 o
   1   1  23      107.78       94.02      6.36 o
   2   1  23       50.74       41.12      6.52 o
   3   1  23       41.68       58.95      7.26 o
   4   1  23       42.34       39.04     10.35 o
   5   1  23       20.12       20.23     10.94 o
   6   1  23        1.50        0.56     12.11 o
  -6   2  23        5.54       -2.80     14.51 o
  -5   2  23       15.41        5.52     10.33 o
  -4   2  23      115.09      160.41     13.86 o
  -3   2  23      107.61      110.66      8.66 o
  -2   2  23      532.47      487.86     20.99 o
  -1   2  23      221.46      213.38      8.75 o
   0   2  23      653.00      618.59     25.13 o
   1   2  23      223.19      228.76      8.93 o
  -6   3  23       20.68       21.16     15.19 o
  -5   3  23       40.26       18.98     12.07 o
  -4   3  23       18.36       19.30     15.64 o
  -3   3  23      248.45      272.72     10.53 o
  -2   3  23       95.82       90.27      7.62 o
  -1   3  23       16.25       11.76      5.63 o
   0   3  23      161.99      137.24      8.47 o
   1   3  23       14.80       16.87      5.61 o
  -6   4  23        0.67       -4.40     16.05 o
  -5   4  23      276.27      292.99     18.70 o
  -4   4  23       53.09       51.17     12.39 o
  -3   4  23       48.35       32.13     11.70 o
  -2   4  23       13.78       19.15      6.13 o
  -1   4  23      323.18      324.02     10.46 o
   0   4  23      141.56      166.40      8.56 o
   1   4  23      322.94      358.46     11.63 o
  -5   5  23        8.49        8.15     15.21 o
  -4   5  23       99.79       81.67     14.90 o
  -3   5  23       10.56       27.81     12.87 o
  -2   5  23      149.34      162.34     13.65 o
  -1   5  23       23.28       26.80     10.14 o
   0   5  23       78.45       61.24     12.22 o
   1   5  23       21.74       19.43      9.57 o
  -4   6  23       93.03      139.49     17.85 o
  -3   6  23       50.89       53.14     14.86 o
  -2   6  23        2.17        7.45     10.40 o
  -1   6  23       34.32       32.60     10.31 o
   0   6  23       43.91       48.55     10.55 o
   1   6  23       34.68       21.03      9.94 o
  -3   7  23       48.09       58.16     16.31 o
  -2   7  23       47.84       50.56     12.93 o
  -1   7  23        7.24       14.21     12.95 o
   0   7  23        0.23       -0.24     10.83 o
   1   7  23        7.12        5.39     11.48 o
  -2   8  23        7.81       11.78     13.50 o
  -1   8  23       75.83       91.59     14.90 o
   0   8  23       87.15       74.93     14.73 o
   1   8  23       74.05       79.00     14.88 o
   0   0  24      187.44      187.39      8.36 o
   1   0  24       77.65       55.77     23.39 o
   2   0  24      121.77       82.12      8.06 o
   3   0  24      570.63      580.14     14.91 o
   4   0  24       69.01       88.10     12.13 o
   5   0  24        8.38       -7.41     12.57 o
   6   0  24       12.30       14.41     17.85 o
  -6   1  24       19.85       55.41     14.78 o
  -5   1  24       86.37      100.69     13.89 o
  -4   1  24      159.66      172.46     14.58 o
  -3   1  24       29.91       23.89      6.97 o
  -2   1  24      436.19      447.99     13.47 o
  -1   1  24      246.09      196.13     30.15 o
   0   1  24      630.34      566.85     42.38 o
   1   1  24      239.80      208.89      6.24 o
   2   1  24      428.06      421.33     12.96 o
   3   1  24       30.83       21.90      6.56 o
   4   1  24      157.03      144.04     13.74 o
   5   1  24       84.64       86.37     13.11 o
   6   1  24       19.35       27.94     13.00 o
  -6   2  24       14.13       11.42     13.87 o
  -5   2  24        2.04      -11.98     11.98 o
  -4   2  24       22.64       20.71     10.88 o
  -3   2  24      218.75      255.41     10.10 o
  -2   2  24        2.19       -5.20      5.67 o
  -1   2  24       79.76       85.07      6.72 o
   0   2  24       61.72       45.06      5.80 o
   1   2  24       82.89       82.97      6.85 o
  -6   3  24       35.14       80.44     16.29 o
  -5   3  24       13.25        0.80     11.68 o
  -4   3  24      137.56      179.31     15.30 o
  -3   3  24        3.80       -7.36      9.88 o
  -2   3  24        3.21        0.22      5.44 o
  -1   3  24      251.25      253.41      9.47 o
   0   3  24      162.58      142.56      8.73 o
   1   3  24      250.11      254.52     10.18 o
  -5   4  24       22.79        5.07     12.63 o
  -4   4  24       18.62       15.57     10.94 o
  -3   4  24      100.85       97.66     13.08 o
  -2   4  24       12.33        2.92     11.96 o
  -1   4  24       34.82       48.83      6.52 o
   0   4  24      472.73      498.82     19.78 o
   1   4  24       35.78       46.47      6.43 o
  -5   5  24       57.22       45.90     15.60 o
  -4   5  24       91.72      101.02     15.32 o
  -3   5  24       66.44       56.56     12.95 o
  -2   5  24       60.42       58.38     11.29 o
  -1   5  24      116.85      105.15     12.24 o
   0   5  24      118.28       83.60     11.66 o
   1   5  24      112.59       85.89     11.63 o
  -4   6  24       27.61       28.21     14.25 o
  -3   6  24       12.66       28.90     12.20 o
  -2   6  24       80.23       96.16     13.50 o
  -1   6  24       18.08       15.01     10.38 o
   0   6  24       44.82       71.27     10.94 o
   1   6  24       17.23       22.25     11.13 o
  -3   7  24        9.41       19.04     13.30 o
  -2   7  24       25.20       23.42     14.88 o
  -1   7  24       26.45        6.33     12.30 o
   0   7  24       30.05       32.41     12.61 o
   1   7  24       27.47       14.17     11.14 o
  -2   8  24        3.90        3.51     13.54 o
  -1   8  24        6.93       19.02     11.44 o
   0   8  24        3.23        8.75     10.68 o
   1   8  24        7.45        2.53     12.26 o
   1   0  25      270.95      221.95     42.00 o
   2   0  25       76.39       41.90      7.65 o
   3   0  25      216.47      159.64     10.83 o
   4   0  25        4.55       -1.13     10.35 o
   5   0  25      236.21      283.16     17.55 o
   6   0  25       12.57       26.19     13.39 o
  -6   1  25       28.67       19.84     13.11 o
  -5   1  25       41.09       18.54     15.34 o
  -4   1  25       60.09       46.21     11.37 o
  -3   1  25      205.37      232.08     10.22 o
  -2   1  25      520.83      514.89     21.25 o
  -1   1  25      384.51      311.34     41.36 o
   0   1  25      555.06      451.74     45.55 o
   1   1  25      392.41      351.21     10.23 o
   2   1  25      516.14      496.93     14.73 o
   3   1  25      208.03      202.62      9.71 o
   4   1  25       56.83       56.93     11.18 o
   5   1  25       40.16       50.52     12.52 o
   6   1  25       29.23       34.19     13.43 o
  -6   2  25       31.08       39.73     16.75 o
  -5   2  25       33.61       37.69     12.57 o
  -4   2  25      128.91      134.96     15.10 o
  -3   2  25       56.66       63.91      7.50 o
  -2   2  25       46.01       48.72      6.56 o
  -1   2  25       66.02       61.48      6.41 o
   0   2  25      606.67      621.88     23.14 o
   1   2  25       64.73       70.34      6.48 o
  -6   3  25       16.27       42.14     18.05 o
  -5   3  25        5.11       -6.19     16.18 o
  -4   3  25       29.85       48.55     12.28 o
  -3   3  25       25.55        8.84     14.95 o
  -2   3  25      183.42      181.28      9.31 o
  -1   3  25       71.44       64.04      6.98 o
   0   3  25      197.73      185.63      9.18 o
   1   3  25       71.44       51.93      7.21 o
  -5   4  25       65.80       78.79     14.88 o
  -4   4  25       34.68       51.51     12.24 o
  -3   4  25       91.19       89.01     18.04 o
  -2   4  25       84.77       83.16     11.26 o
  -1   4  25      410.56      421.28     16.79 o
   0   4  25        0.17       -4.29      5.14 o
   1   4  25      414.56      444.22     17.87 o
  -5   5  25       46.20       33.40     15.47 o
  -4   5  25       51.73       52.88     15.06 o
  -3   5  25      118.21      122.81     15.64 o
  -2   5  25       66.66       68.20     11.48 o
  -1   5  25      108.08      109.72     13.56 o
   0   5  25      175.74      150.30     13.26 o
   1   5  25      105.45      100.56     12.05 o
  -4   6  25       65.69       92.42     17.07 o
  -3   6  25        9.67       32.37     17.16 o
  -2   6  25       23.80       44.54     11.70 o
  -1   6  25       56.17       76.69     12.09 o
   0   6  25        5.63        9.38      9.31 o
   1   6  25       55.76       77.01     11.96 o
  -3   7  25        7.48      -13.26     13.26 o
  -2   7  25       29.70       10.48     14.73 o
  -1   7  25        8.65        1.32     11.65 o
   0   7  25       58.65       37.41     12.48 o
   1   7  25        8.43       -0.15     12.95 o
  -1   8  25       35.53       43.78     13.82 o
   0   8  25        5.67       26.47     13.50 o
   1   8  25       35.40       87.61     17.20 o
   0   0  26     1680.76     1655.37     36.01 o
   1   0  26      589.07      558.78     12.32 o
   3   0  26      354.17      378.50     11.89 o
   4   0  26       98.63      107.13     12.93 o
   5   0  26        0.80      -12.02     15.66 o
   6   0  26       19.11       18.04     14.77 o
  -6   1  26       20.24        6.02     13.04 o
  -5   1  26       18.89       25.02     13.06 o
  -4   1  26       80.51       67.74     12.72 o
  -3   1  26       99.55      102.10      8.15 o
  -2   1  26      170.07      148.59      8.41 o
  -1   1  26       65.47       35.51     54.36 o
   0   1  26      237.85      171.40     46.30 o
   1   1  26       62.63       25.80     30.90 o
   3   1  26      104.74       88.12      8.45 o
   4   1  26       84.05       91.05     13.09 o
   5   1  26       18.61        7.52     14.12 o
   6   1  26       20.75       15.04     13.86 o
  -6   2  26        0.22       31.45     16.38 o
  -5   2  26       35.54       61.61     14.10 o
  -4   2  26       71.08       76.84     17.13 o
  -3   2  26        5.48       -9.79     10.92 o
  -2   2  26       14.64       14.99      5.76 o
  -1   2  26      556.96      514.96     20.25 o
   0   2  26       18.45       25.35      8.27 o
   1   2  26      559.29      562.94     20.82 o
  -6   3  26       23.57       41.44     16.70 o
  -5   3  26       28.02       49.33     12.95 o
  -4   3  26       43.14       44.97     12.59 o
  -3   3  26       59.46       60.87     12.52 o
  -2   3  26        9.74        6.91      5.87 o
  -1   3  26      156.47      126.17      8.60 o
   0   3  26      217.73      191.29      9.53 o
   1   3  26      161.29      170.36      9.29 o
  -5   4  26        5.97        1.63     11.63 o
  -4   4  26      127.79      167.82     16.07 o
  -3   4  26       67.26       69.71     12.09 o
  -2   4  26       16.25       17.59     11.26 o
  -1   4  26      242.98      262.75     17.01 o
   0   4  26      287.94      323.78     10.55 o
   1   4  26      242.01      261.04     15.30 o
  -5   5  26        9.37       -3.31     14.54 o
  -4   5  26        7.83       -6.95     15.29 o
  -3   5  26       86.53      107.36     14.26 o
  -2   5  26        9.47       16.62      9.77 o
  -1   5  26       62.17       31.67     15.73 o
   0   5  26       95.22       82.34     11.83 o
   1   5  26       58.61       47.33     10.79 o
  -4   6  26       49.28       54.79     15.43 o
  -3   6  26       60.81       74.65     15.60 o
  -2   6  26       68.87      109.81     13.61 o
  -1   6  26       26.80       41.53     15.81 o
   0   6  26       48.84       56.28     14.02 o
   1   6  26       25.57       26.19     10.10 o
  -3   7  26        1.56      -11.20     14.23 o
  -2   7  26        6.94       21.73     19.52 o
  -1   7  26       23.11       25.00     12.30 o
   0   7  26       72.43       53.90     14.38 o
   1   7  26       22.11       24.02     12.22 o
   0   8  26       70.38       81.56     15.92 o
   1   0  27       93.86       55.08     10.18 o
   2   0  27      176.25      162.21      8.75 o
   3   0  27        5.19       -7.02      9.60 o
   4   0  27       66.27       85.24     15.01 o
   5   0  27       36.55       48.63     13.60 o
   6   0  27        2.78       -8.14     12.78 o
  -6   1  27        4.91       -9.51     12.76 o
  -5   1  27      116.67      121.88     15.40 o
  -4   1  27      109.70      114.77     14.52 o
  -3   1  27        7.35       11.14     10.18 o
  -2   1  27       95.61      107.38      8.10 o
  -1   1  27      403.23      347.84     36.27 o
   0   1  27      121.14       58.96     19.16 o
   1   1  27      400.07      370.96     11.06 o
   3   1  27        6.62       -8.30      9.96 o
   4   1  27      107.96      103.49     13.22 o
   5   1  27      118.59      116.57     16.10 o
   6   1  27        4.92       -5.24     13.56 o
  -6   2  27       33.05       68.37     17.20 o
  -5   2  27       25.40       28.59     13.61 o
  -4   2  27       16.15       17.59     13.34 o
  -3   2  27      138.60      176.32     14.91 o
  -2   2  27       10.49       -1.62      5.59 o
  -1   2  27       38.46       30.41      5.80 o
   0   2  27       19.14       23.09      5.46 o
  -5   3  27       27.08       19.74     14.28 o
  -4   3  27       14.97       23.11     11.37 o
  -3   3  27       29.01       56.84     14.21 o
  -2   3  27      103.63       82.41     11.87 o
  -1   3  27       24.36        6.72      8.97 o
   0   3  27       70.47       42.70      6.74 o
   1   3  27       26.85       23.14      5.83 o
  -5   4  27        7.46        6.65     13.48 o
  -4   4  27      160.44      167.09     16.29 o
  -3   4  27       19.08       25.24     11.50 o
  -2   4  27       70.58       96.05     11.48 o
  -1   4  27        7.04        7.60      9.58 o
   0   4  27        2.29       20.52      8.84 o
   1   4  27        6.54       -1.15      8.30 o
  -4   5  27       83.67       90.29     16.64 o
  -3   5  27       93.28      117.42     15.49 o
  -2   5  27       42.22       36.83     11.05 o
  -1   5  27      133.00      121.51     13.21 o
   0   5  27       49.36       36.37      9.86 o
   1   5  27      128.64      131.97     13.74 o
  -4   6  27        2.02       24.67     15.17 o
  -3   6  27       47.11       76.13     16.16 o
  -2   6  27       23.68        3.73     11.96 o
  -1   6  27       58.68       60.87     12.09 o
   0   6  27      187.94      209.90     15.32 o
   1   6  27       57.67       67.28     12.05 o
  -2   7  27        0.04       29.92     19.15 o
  -1   7  27       24.85       34.21     18.09 o
   0   7  27       47.32       48.61     13.21 o
   1   7  27       25.80       11.96     11.78 o
   0   0  28       15.05       11.57      5.59 o
   1   0  28       61.48       44.46      6.19 o
   2   0  28        5.43       -7.82      7.82 o
   3   0  28        6.98       -9.16      9.16 o
   4   0  28        0.03      -10.70     10.70 o
   5   0  28       24.59       29.20     13.17 o
   6   0  28       25.27       38.58     14.73 o
  -6   1  28       27.43       46.40     14.80 o
  -5   1  28       33.38       28.85     13.78 o
  -4   1  28       36.39       26.10     12.31 o
  -3   1  28      254.57      258.09     15.36 o
  -2   1  28      296.00      297.09     10.44 o
  -1   1  28       41.93      -17.02     45.60 o
   0   1  28       47.46       18.81     11.10 o
   1   1  28       42.90      -14.70     50.20 o
   2   1  28      303.89      266.85     11.24 o
   3   1  28      245.68      239.38     15.14 o
   4   1  28       36.79       28.86     12.28 o
   5   1  28       34.16       16.79     13.22 o
   6   1  28       26.94       12.20     14.47 o
  -5   2  28       32.75       65.88     17.85 o
  -4   2  28       40.28       54.01     11.79 o
  -3   2  28       67.83       72.44     11.91 o
  -2   2  28      258.86      272.05      9.83 o
  -1   2  28      223.73      214.75      9.16 o
   0   2  28       48.84       49.37      6.22 o
   1   2  28      218.73      228.87      9.58 o
  -5   3  28       20.77       14.69     13.86 o
  -4   3  28       41.09       75.09     16.68 o
  -3   3  28      207.44      265.65     18.26 o
  -2   3  28      377.53      390.13     16.51 o
  -1   3  28       67.48       64.36     10.16 o
   0   3  28       27.09       10.70      5.63 o
   1   3  28       65.25       73.53     12.78 o
  -5   4  28        3.89        7.91     14.10 o
  -4   4  28       71.12       79.16     14.30 o
  -3   4  28       62.27       57.45     13.97 o
  -2   4  28       43.40       52.64     10.96 o
  -1   4  28       76.62       76.43     11.22 o
   0   4  28       13.06       43.63     13.09 o
   1   4  28       77.48      111.74     11.40 o
  -4   5  28       25.09       28.94     14.75 o
  -3   5  28      145.94      164.86     18.09 o
  -2   5  28        4.33       -5.54      9.51 o
  -1   5  28       64.97       55.41     11.63 o
   0   5  28        4.64        3.79      9.21 o
   1   5  28       63.43       47.85     11.01 o
  -3   6  28       28.91       19.08     16.18 o
  -2   6  28       34.44       53.18     12.93 o
  -1   6  28       27.93       19.30     12.37 o
   0   6  28        0.04        1.78     12.93 o
   1   6  28       29.72       40.36     10.88 o
  -2   7  28        7.19       -2.73     12.39 o
  -1   7  28       54.92       80.70     16.62 o
   0   7  28       27.89       27.25     12.18 o
   1   7  28       54.19       99.04     18.83 o
   1   0  29        2.30       -6.47      6.47 o
   2   0  29     1038.06     1041.15     23.89 o
   3   0  29       99.90       53.88     11.78 o
   4   0  29       40.06       39.36     17.76 o
   5   0  29       15.35       15.97     13.58 o
   6   0  29       52.33       85.94     17.22 o
  -5   1  29       87.07      112.69     15.19 o
  -4   1  29       35.21       53.98     15.08 o
  -3   1  29      175.68      194.75     15.27 o
  -2   1  29      136.69      123.41      7.82 o
  -1   1  29      161.53      137.49     11.09 o
   0   1  29       10.62      -20.15     28.03 o
   1   1  29      157.76      137.20      5.85 o
   3   1  29      176.20      138.88     15.62 o
   4   1  29       34.31       40.25     12.78 o
   5   1  29       86.47       99.11     17.53 o
  -5   2  29       33.14       53.23     15.16 o
  -4   2  29       34.03       38.89     12.91 o
  -3   2  29      285.70      321.05     17.55 o
  -2   2  29        3.90       -3.42      8.25 o
  -1   2  29       65.47       49.31      6.35 o
   0   2  29       72.39       64.58      6.52 o
   1   2  29       67.09       70.12      6.69 o
  -5   3  29       19.53       -0.59     14.82 o
  -4   3  29       54.89       70.02     13.91 o
  -3   3  29       51.04       57.36     13.04 o
  -2   3  29        1.89      -11.05     11.05 o
  -1   3  29      106.66       82.19     11.44 o
   0   3  29       14.03       14.78      8.62 o
   1   3  29      105.96      112.97     11.78 o
  -5   4  29        4.98       20.86     13.45 o
  -4   4  29       19.69       27.71     11.68 o
  -3   4  29       30.09       42.70     13.71 o
  -2   4  29      412.93      468.79     19.54 o
  -1   4  29       29.19       19.39      9.86 o
   0   4  29       37.93       51.02      9.70 o
   1   4  29       29.14        5.57     13.00 o
  -4   5  29       19.93        8.08     16.16 o
  -3   5  29       34.69       14.47     14.71 o
  -2   5  29       19.08       11.61     11.16 o
  -1   5  29       11.99        4.51      9.60 o
   0   5  29       18.95        1.67      9.51 o
   1   5  29       11.74       23.96     10.87 o
  -3   6  29      130.28      163.19     18.20 o
  -2   6  29       42.05       48.18     13.61 o
  -1   6  29        9.54       11.03     11.05 o
   0   6  29       72.86       49.44     12.00 o
   1   6  29        8.98       20.15     15.27 o
  -2   7  29       48.18       65.64     16.33 o
  -1   7  29       76.02       80.13     16.33 o
   0   7  29       86.02      104.78     19.17 o
   1   7  29       76.75       79.29     14.99 o
   0   0  30      199.05      195.57      9.10 o
   1   0  30      279.25      237.73      8.05 o
   2   0  30        0.03       -9.45      9.45 o
   4   0  30      236.90      238.14     18.46 o
   5   0  30       23.45        3.75     14.84 o
  -5   1  30        0.20       10.96     13.80 o
  -4   1  30       84.31      101.27     14.43 o
  -3   1  30       61.13       38.91     11.79 o
  -2   1  30      268.07      304.71     15.12 o
  -1   1  30       27.75        0.63     23.17 o
   0   1  30      206.83      187.17      6.37 o
   1   1  30       29.58       -7.69     33.98 o
   2   1  30      266.41      273.69     16.33 o
   4   1  30       83.59       78.22     13.95 o
   5   1  30        0.19      -13.11     13.11 o
  -5   2  30      217.57      291.02     20.47 o
  -4   2  30       38.79       45.93     13.21 o
  -3   2  30       81.74       76.56     12.54 o
  -2   2  30       15.96       16.51      8.84 o
  -1   2  30      288.74      316.24     14.75 o
   0   2  30        5.15        4.55      5.05 o
   1   2  30      282.69      308.48     15.21 o
  -5   3  30        7.25       -7.24     14.80 o
  -4   3  30       33.16       31.26     13.45 o
  -3   3  30       77.28       96.96     14.64 o
  -2   3  30      265.02      244.64     17.01 o
  -1   3  30      121.93      111.76     11.92 o
   0   3  30        1.13       -1.86      8.40 o
   1   3  30      119.45      124.52     16.40 o
  -4   4  30       43.73       45.65     17.50 o
  -3   4  30        0.50       12.98     13.74 o
  -2   4  30       52.66       90.49     12.24 o
  -1   4  30       32.49       53.44     13.97 o
   0   4  30      165.47      214.01     14.95 o
   1   4  30       32.60       31.43     10.61 o
  -4   5  30        6.44       -6.46     15.38 o
  -3   5  30       76.77       71.81     15.90 o
  -2   5  30       35.13       34.34     14.43 o
  -1   5  30       16.85       -3.51     10.46 o
   0   5  30        3.29        5.48     11.96 o
   1   5  30       15.61       -2.88      8.84 o
  -3   6  30        6.99       15.99     14.86 o
  -2   6  30       80.68      104.03     16.68 o
  -1   6  30       69.56       79.70     13.76 o
   0   6  30       12.64       19.71     17.94 o
   1   6  30       67.65       84.59     14.12 o
  -1   7  30        4.65        9.06     12.07 o
   0   7  30       22.18       15.64     12.17 o
   1   7  30        4.61       -6.84     12.31 o
   1   0  31       15.25        7.08     11.11 o
   2   0  31      213.53      198.15     14.10 o
   3   0  31       19.34       20.64     10.49 o
   4   0  31      119.05      106.99     15.51 o
   5   0  31       10.97       -6.43     14.80 o
  -5   1  31      110.47      124.63     16.49 o
  -4   1  31       34.81       22.59     13.43 o
  -3   1  31      126.62      153.24     14.34 o
  -2   1  31        6.83       -0.78     11.70 o
  -1   1  31      128.64      120.95     12.13 o
   0   1  31        0.10      -14.56     14.56 o
   1   1  31      134.35      122.09      8.41 o
   2   1  31        7.41      -13.09     13.09 o
   3   1  31      127.12      144.99     14.49 o
   4   1  31       36.35       20.36     13.08 o
   5   1  31      110.70      142.50     17.87 o
  -5   2  31       52.98       24.65     16.33 o
  -4   2  31       19.53       13.78     18.41 o
  -3   2  31       61.87       72.70     13.43 o
  -2   2  31       84.27       86.81     12.26 o
  -1   2  31       64.28       85.35     10.55 o
   0   2  31      189.37      190.01     13.15 o
   1   2  31       59.85       71.68     10.29 o
  -5   3  31       38.05       37.59     15.03 o
  -4   3  31       32.42       36.37     14.45 o
  -3   3  31       42.31       44.69     13.60 o
  -2   3  31       24.66       16.27     10.36 o
  -1   3  31       51.04       47.22      9.77 o
   0   3  31      121.32      159.16     14.08 o
   1   3  31       48.71       60.72     11.00 o
  -4   4  31       11.39       16.05     13.39 o
  -3   4  31       16.27        7.34     13.02 o
  -2   4  31       53.77       81.89     13.67 o
  -1   4  31       12.16       22.60      9.40 o
   0   4  31        8.54        6.48      9.31 o
   1   4  31       12.03       13.82      9.68 o
  -3   5  31        1.70       -1.56     13.43 o
  -2   5  31       10.92       -6.85     11.78 o
  -1   5  31       59.45       33.86     11.79 o
   0   5  31       65.45       54.85     12.13 o
   1   5  31       59.86       42.87     12.76 o
  -2   6  31       13.16       16.05     12.63 o
  -1   6  31       41.40       42.03     12.96 o
   0   6  31        7.10       16.38     11.63 o
   1   6  31       42.54       86.55     16.31 o
   0   7  31      160.62      166.26     18.05 o
   0   0  32      177.02      183.40     13.08 o
   1   0  32      153.91      140.81     12.63 o
   3   0  32        2.61      -12.50     12.50 o
   4   0  32       10.12        8.73     13.06 o
   5   0  32        0.00      -12.35     13.21 o
  -5   1  32        3.58      -12.91     12.91 o
  -4   1  32       67.09      108.21     19.24 o
  -3   1  32       31.80       19.89     11.05 o
  -2   1  32       78.61       86.70     11.59 o
  -1   1  32       33.07       19.60     26.20 o
   2   1  32       76.89       93.71     12.26 o
   3   1  32       31.28       -0.30     12.50 o
   4   1  32       66.59       80.28     14.51 o
   5   1  32        3.24      -10.35     13.95 o
  -5   2  32       79.91      114.19     19.65 o
  -4   2  32       17.42       41.87     13.84 o
  -3   2  32       74.47       86.83     13.00 o
  -2   2  32        0.79        4.03      9.21 o
  -1   2  32      292.02      258.18     15.01 o
   0   2  32        9.90        1.15     13.08 o
   1   2  32      292.70      330.39     16.44 o
  -4   3  32       11.94        4.40     15.27 o
  -3   3  32        9.24       -3.81     16.77 o
  -2   3  32       56.19       74.76     13.63 o
  -1   3  32        0.40        3.45      7.82 o
   0   3  32        0.64       12.50     12.46 o
   1   3  32        0.71       10.46      9.42 o
  -4   4  32       75.09      104.81     15.55 o
  -3   4  32       21.24       65.64     19.34 o
  -2   4  32        0.29       21.92     16.55 o
  -1   4  32       17.72       56.35     12.74 o
   0   4  32      113.38      132.82     14.10 o
   1   4  32       16.77       20.10     11.61 o
  -3   5  32        6.77       -0.91     14.32 o
  -2   5  32      103.60       61.07     18.76 o
  -1   5  32       68.27       94.41     14.67 o
   0   5  32       22.16        8.47     11.27 o
   1   5  32       67.69       63.84     13.00 o
  -2   6  32       37.35       38.67     15.03 o
  -1   6  32      167.78      211.00     17.72 o
   0   6  32       26.59       11.59     14.38 o
   1   6  32      167.55      214.49     16.62 o
   1   0  33       32.47       31.13      7.41 o
   2   0  33      203.45      195.81     15.27 o
   3   0  33       62.40       15.45     13.63 o
   4   0  33       17.82        0.33     12.56 o
   5   0  33       42.37       46.55     15.40 o
  -5   1  33       43.85       64.86     15.97 o
  -4   1  33       20.28       -2.92     12.24 o
  -3   1  33       34.01       60.92     12.52 o
  -2   1  33        9.25        2.41     13.28 o
  -1   1  33      143.25      137.76     27.81 o
   0   1  33      316.33      265.92     11.30 o
   1   1  33      145.70      131.31     22.69 o
   2   1  33        9.38       -9.70      9.70 o
   3   1  33       34.24        2.21     11.74 o
   4   1  33       19.54      -12.02     13.15 o
   5   1  33       44.02       66.61     15.94 o
  -4   2  33      241.04      313.01     20.71 o
  -3   2  33       24.92       26.60     16.59 o
  -2   2  33        0.47       18.69      8.93 o
  -1   2  33      120.69      107.93     12.05 o
   0   2  33      228.88      223.22     14.86 o
   1   2  33      120.80      132.01     12.54 o
  -4   3  33        2.23       -2.14     12.80 o
  -3   3  33      102.05      152.31     16.90 o
  -2   3  33       68.95       74.07     12.30 o
  -1   3  33       74.93       61.26     15.38 o
   0   3  33      115.33      121.01     13.09 o
   1   3  33       73.27       33.60     13.08 o
  -4   4  33       52.83       50.91     15.77 o
  -3   4  33       40.65       51.45     14.80 o
  -2   4  33        9.51       11.65     11.52 o
  -1   4  33       75.57       97.40     12.30 o
   0   4  33       76.12      103.66     13.19 o
   1   4  33       73.39       95.88     13.48 o
  -3   5  33       14.65       42.40     15.70 o
  -2   5  33       20.92       18.20     12.52 o
  -1   5  33       17.51       21.42     12.83 o
   0   5  33       69.96       62.84     12.93 o
   1   5  33       17.07       20.21     15.68 o
  -2   6  33       14.51       15.16     12.48 o
  -1   6  33       70.12      106.80     15.34 o
   0   6  33      142.44      173.63     16.40 o
   1   6  33       70.40       90.25     15.01 o
   0   0  34      135.46      110.78     12.43 o
   1   0  34       15.55       14.15      6.21 o
   2   0  34        0.01       -3.83      9.06 o
   3   0  34      184.97      196.22     16.33 o
   4   0  34       18.30        1.47     15.17 o
   5   0  34        2.98       -3.75     16.87 o
  -4   1  34      129.97      129.63     17.27 o
  -3   1  34       38.84       50.58     12.74 o
  -2   1  34       25.99       31.59     11.31 o
  -1   1  34       73.08       78.34     18.07 o
   1   1  34       74.86       59.07      8.40 o
   2   1  34       25.10       22.36     10.23 o
   4   1  34      128.08      144.32     16.66 o
  -4   2  34       68.36       73.44     16.68 o
  -3   2  34       51.73       61.85     13.04 o
  -2   2  34       52.85       47.92     11.09 o
  -1   2  34       16.23       25.02     11.14 o
   0   2  34        3.01        6.02      8.93 o
   1   2  34       16.99       38.80     12.31 o
  -3   3  34       23.83       18.09     14.30 o
  -2   3  34       15.94        1.41      9.36 o
   0   3  34       46.69       13.15     10.42 o
   1   3  34       70.77       79.40     11.87 o
  -3   4  34       45.87       79.53     15.12 o
  -2   4  34        7.59       -8.82     10.51 o
  -1   4  34       40.77       36.81     11.16 o
   0   4  34        3.22      -13.84     16.29 o
   1   4  34       39.50       30.63     11.89 o
  -2   5  34       35.10       26.88     12.50 o
  -1   5  34        3.07        6.91     11.83 o
   0   5  34       13.12       27.34     11.46 o
   1   5  34        3.59        7.32     10.40 o
  -1   6  34       17.09       -0.84     13.48 o
   0   6  34        0.27        7.19     11.76 o
   1   6  34       18.43       46.92     19.52 o
   1   0  35       45.94       44.29      6.78 o
   2   0  35        7.18        9.66     10.27 o
   3   0  35        2.87      -10.42     10.42 o
   4   0  35       12.03        5.41     15.16 o
  -4   1  35       14.00        0.00     19.43 o
  -3   1  35      152.43      176.94     16.59 o
  -2   1  35       19.11       28.07     10.68 o
  -1   1  35        7.88        2.52     19.31 o
   0   1  35       41.45       16.44     15.17 o
   1   1  35        6.84       -8.37      8.37 o
   2   1  35       20.34       -1.54     11.92 o
   3   1  35      151.67      172.37     16.92 o
   4   1  35       14.91      -13.30     15.66 o
  -4   2  35       40.11       46.86     15.19 o
  -3   2  35       35.13       46.90     13.48 o
  -2   2  35       24.12       24.52     10.57 o
  -1   2  35       18.23       11.98     10.22 o
   0   2  35       72.50      101.43     12.39 o
   1   2  35       18.50       12.44     13.52 o
  -4   3  35       13.15       -3.77     14.34 o
  -3   3  35       45.80       59.51     18.46 o
  -2   3  35       67.77       64.82     14.10 o
  -1   3  35       29.06       18.44      9.84 o
   0   3  35       17.60       12.35     11.37 o
   1   3  35       28.12        3.53     10.35 o
  -3   4  35       22.64       23.66     15.92 o
  -2   4  35      104.88      135.33     17.05 o
  -1   4  35       31.84       47.79     11.61 o
   0   4  35        0.67        5.83     14.82 o
   1   4  35       33.25       34.05     12.05 o
  -2   5  35       22.76       34.36     19.13 o
  -1   5  35        7.17       22.92     15.71 o
   0   5  35        1.24       18.48     13.24 o
   1   5  35        6.78        5.28     18.37 o
   0   0  36      147.28      140.53     13.41 o
   1   0  36       14.63        7.93      6.80 o
   2   0  36       43.22       21.43     11.00 o
   3   0  36       99.11       96.27     14.84 o
   4   0  36       14.30       14.60     13.26 o
  -4   1  36       11.39        7.43     14.60 o
  -3   1  36       25.66       28.14     18.15 o
  -2   1  36       39.99       46.19     11.39 o
  -1   1  36       13.92       20.36      8.94 o
   0   1  36       33.51       24.12     10.32 o
   1   1  36       14.57        0.83      7.74 o
   4   1  36       11.61        6.24     13.30 o
  -4   2  36        7.51        7.49     13.89 o
  -3   2  36       24.60       35.35     12.67 o
  -2   2  36      216.31      216.68     16.59 o
  -1   2  36       11.61        1.60      9.99 o
   0   2  36        0.47        4.51      9.29 o
   1   2  36       11.42       22.98      8.92 o
  -3   3  36       34.97       38.52     20.64 o
  -2   3  36       13.15       19.69     10.74 o
  -1   3  36      111.91       88.39     13.58 o
   0   3  36        0.12       12.72     11.83 o
   1   3  36      110.96      130.95     15.66 o
  -3   4  36      128.28      181.34     19.86 o
  -2   4  36        3.89       18.09     16.14 o
  -1   4  36       51.61       64.71     13.26 o
   0   4  36       48.70       67.48     14.88 o
   1   4  36       51.52       61.85     14.17 o
  -1   5  36       24.31       37.89     17.00 o
   0   5  36       31.18       29.72     12.04 o
   1   5  36       24.95       16.96     12.41 o
   1   0  37      167.58      185.11     19.96 o
   2   0  37       76.23       41.77     12.57 o
   3   0  37        1.52      -19.97     19.97 o
   4   0  37        1.83       21.17     13.93 o
  -4   1  37       33.12       37.37     14.54 o
  -3   1  37       29.45       12.59     12.67 o
  -2   1  37      242.10      266.61     17.61 o
  -1   1  37       54.88       29.02     12.04 o
   0   1  37        0.58        7.39      7.26 o
   1   1  37       55.46       34.79      8.07 o
   2   1  37      245.39      246.68     18.18 o
   3   1  37       28.06       27.45     12.22 o
   4   1  37       32.26        9.18     15.32 o
  -3   2  37        2.24       15.45     13.54 o
  -2   2  37       21.89       27.66     12.26 o
  -1   2  37       15.63       28.47     10.27 o
   0   2  37       26.92       36.42     11.70 o
   1   2  37       15.61       34.66     12.89 o
  -3   3  37       47.67       52.12     15.32 o
  -2   3  37       40.87       54.72     13.47 o
  -1   3  37       30.83       26.21     11.91 o
   0   3  37        4.26      -14.38     14.38 o
   1   3  37       32.28       35.72     13.00 o
  -2   4  37        1.78       -1.63     12.33 o
  -1   4  37       15.31       24.74     14.97 o
   0   4  37        0.73       14.82     11.00 o
   1   4  37       14.66        6.37     13.00 o
  -1   5  37       44.21       67.98     13.61 o
   0   5  37        4.12        4.33     10.62 o
   1   5  37       45.04       65.06     13.95 o
   0   0  38       19.25       40.66     11.39 o
   1   0  38       37.11       23.81     31.42 o
   2   0  38       25.35      -19.80     19.80 o
   3   0  38       24.31        9.10     14.43 o
  -3   1  38       16.96       -4.44     17.52 o
  -2   1  38       12.50       17.83     11.74 o
  -1   1  38      129.06      134.39     10.75 o
   0   1  38       29.87       29.48      7.87 o
   1   1  38      128.50      117.20      9.69 o
   2   1  38       12.62      -12.96     12.96 o
   3   1  38       16.86       31.61     12.91 o
  -3   2  38        0.31       -8.14     14.54 o
  -2   2  38      106.24      128.35     15.17 o
  -1   2  38        1.58        8.12     10.27 o
   0   2  38        0.08       10.55     16.18 o
   1   2  38        1.46       25.56      9.10 o
  -2   3  38        8.89       10.31     10.85 o
  -1   3  38       28.29       25.19     13.09 o
   0   3  38       38.32       26.45     14.23 o
   1   3  38       29.23       31.65     13.89 o
  -2   4  38        5.48       18.65     11.55 o
  -1   4  38        5.50       -1.39     15.23 o
   0   4  38       12.86        7.99     11.87 o
   1   4  38        6.30       26.45     10.87 o
   1   0  39      302.10      314.57     25.34 o
   2   0  39       59.58       45.32     14.30 o
   3   0  39       65.72       84.14     15.99 o
  -3   1  39        2.99       -1.21     11.85 o
  -2   1  39      134.68      169.84     15.77 o
  -1   1  39       27.06       23.50      8.44 o
   0   1  39        6.20       -4.42     11.71 o
   1   1  39       28.37       22.82      8.73 o
   2   1  39      134.14      150.78     17.46 o
   3   1  39        3.33        6.35     13.11 o
  -3   2  39        3.17       12.65     17.89 o
  -2   2  39       10.94       32.54     18.07 o
  -1   2  39        5.90      -10.40     10.40 o
   0   2  39      116.38      147.74     15.17 o
   1   2  39        5.85        7.76     10.42 o
  -2   3  39        7.32        4.01     19.24 o
  -1   3  39        1.10        2.97     17.37 o
   0   3  39        0.27        1.63     11.27 o
   1   3  39        1.36       -7.37     10.61 o
  -1   4  39       95.22       87.84     15.92 o
   0   4  39       21.74       44.84     11.53 o
   1   4  39       96.25      143.32     17.42 o
   0   0  40       23.16       12.11     13.09 o
   1   0  40       10.47        9.58      8.47 o
   2   0  40       61.34       38.43     13.56 o
   3   0  40        4.52       35.10     20.02 o
  -2   1  40        5.06       14.19     11.89 o
  -1   1  40       69.23       77.16     15.57 o
   0   1  40       10.97       21.07      7.89 o
   1   1  40       70.35       66.63      9.67 o
   2   1  40        5.58      -12.41     12.41 o
  -2   2  40       34.40       40.25     19.65 o
  -1   2  40       10.47        4.36     10.14 o
   0   2  40        8.27        0.17     13.34 o
   1   2  40       10.10       10.35     11.70 o
  -1   3  40       83.99      113.93     14.52 o
   0   3  40      119.54      120.86     16.03 o
   1   3  40       84.79      117.42     15.83 o
   1   0  41       32.91       14.32      8.15 o
   2   0  41        9.37        9.05     12.33 o
  -2   1  41       26.63        3.73     12.57 o
  -1   1  41       33.83       44.33     12.59 o
   0   1  41       41.69       33.38     11.53 o
   1   1  41       34.80       30.03      9.73 o
   2   1  41       26.62       26.30     19.93 o
  -1   2  41       11.08       13.04     11.48 o
   0   2  41       10.36       12.15     13.82 o
   1   2  41       11.36       26.26     13.99 o
   0   3  41       61.06       30.61     14.75 o
   0   0  42      121.29      143.86     17.92 o
   1   0  42       21.53       26.97      8.84 o
  -1   1  42       16.01      -15.97     16.52 o
   1   1  42       17.18       19.98     10.73 o
   0   2  42       11.41        0.00     19.06 o
 
